# Supplementary material for: How much can we trust GPS wildlife tracking? An assessment in semi-free-ranging Crested Ibis Nipponia nippon
Source: PeerJ. 2018 Jul 24;6:e5320. doi: 10.7717/peerj.5320 (PMC6063208; doi:10.7717/peerj.5320)
Supplement: Data S2 [file peerj-06-5320-s002.xlsx]

## Sheet: TC
	PTT	Date	Time	Longitude	Latitude	Altitude	Temperature	Volt	LC	Positioning error
1	38D8D43A7	20150410	23:01:00	108.822	35.048	869	21.24	4.289	C	34.39
2	38D8D43A7	20150410	22:00:00	108.822	35.0479	846	19.24	4.295	B	23.14
3	38D8D43A7	20150410	21:00:00	108.822	35.0479	855	21.24	4.302	B	24.06
4	38D8D43A7	20150410	20:01:00	108.822	35.0485	1048	20	4.309	B	91.61
5	38D8D43A7	20150410	19:01:00	108.822	35.0478	871	24	4.32	B	6.13
6	38D8D43A7	20150410	18:00:00	108.822	35.0476	870	25	4.324	A	8.79
7	38D8D43A7	20150410	17:00:00	108.822	35.0478	852	21	4.323	A	18.4
8	38D8D43A7	20150410	16:01:00	108.822	35.0477	885	24.24	4.324	C	31.75
9	38D8D43A7	20150410	15:01:00	108.822	35.0479	854	23.24	4.321	B	25.09
10	38D8D43A7	20150410	14:02:00	108.822	35.0476	806	25	4.323	C	17.65
11	38D8D43A7	20150410	13:01:00	108.822	35.0477	882	27.24	4.318	C	3.91
12	38D8D43A7	20150410	12:01:00	108.822	35.0478	868	26	4.307	B	11.32
13	38D8D43A7	20150410	11:01:00	108.822	35.0477	828	27	4.285	B	20.74
14	38D8D43A7	20150410	10:01:00	108.822	35.0476	873	21.24	4.253	B	9.29
15	38D8D43A7	20150410	9:02:00	108.822	35.0479	845	22	4.248	C	21.78
17	38D8D43A7	20150410	7:01:00	108.822	35.0479	843	13	4.246	B	20.93
18	38D8D43A7	20150410	5:00:00	108.822	35.0478	830	18	4.263	B	14.95
19	38D8D43A7	20150410	4:00:00	108.822	35.0477	878	19	4.267	A	10.35
20	38D8D43A7	20150410	3:00:00	108.822	35.0478	865	19.24	4.27	A	10.6
21	38D8D43A7	20150410	2:00:00	108.822	35.0478	837	18	4.274	A	12
22	38D8D43A7	20150410	1:00:00	108.822	35.0477	827	18.24	4.279	B	4.96
23	38D8D43A7	20150410	0:01:00	108.822	35.0478	859	20.24	4.286	B	10.64
24	38D8D43A7	20150409	23:01:00	108.823	35.0463	664	20.24	4.293	B	175.87
25	38D8D43A7	20150409	22:00:00	108.822	35.0478	869	19.24	4.298	A	7.35
26	38D8D43A7	20150409	21:00:00	108.822	35.048	849	20.24	4.305	B	32.08
27	38D8D43A7	20150409	20:00:00	108.822	35.0475	775	21	4.311	B	18.21
28	38D8D43A7	20150409	19:01:00	108.822	35.048	873	22.24	4.319	B	28.76
29	38D8D43A7	20150409	18:01:00	108.822	35.0478	832	25.24	4.329	C	17.97
30	38D8D43A7	20150409	17:00:00	108.822	35.0478	895	20	4.328	A	9.18
31	38D8D43A7	20150409	16:00:00	108.822	35.0479	883	29	4.326	B	22.71
32	38D8D43A7	20150409	15:01:00	108.822	35.0478	883	26	4.322	B	19.19
33	38D8D43A7	20150409	14:00:00	108.822	35.0478	844	27.24	4.314	B	13.72
34	38D8D43A7	20150409	13:00:00	108.822	35.0476	892	30	4.305	B	8.64
35	38D8D43A7	20150409	12:00:00	108.822	35.0478	837	25	4.284	A	9.45
36	38D8D43A7	20150409	11:00:00	108.822	35.0478	827	29	4.25	B	16.87
37	38D8D43A7	20150409	10:00:00	108.822	35.0478	854	21.24	4.228	A	7.57
38	38D8D43A7	20150409	9:01:00	108.822	35.0478	821	22.24	4.222	C	15.91
39	38D8D43A7	20150409	8:03:00	108.822	35.0478	858	19	4.223	D	19.19
40	38D8D43A7	20150409	7:00:00	108.822	35.0478	837	14.24	4.22	B	12.7
41	38D8D43A7	20150409	6:00:00	108.822	35.0478	862	14.24	4.222	A	11.74
42	38D8D43A7	20150409	5:00:00	108.822	35.0481	910	17	4.232	A	45.09
43	38D8D43A7	20150409	4:00:00	108.822	35.0478	855	19	4.234	A	12.11
44	38D8D43A7	20150409	3:00:00	108.822	35.0478	847	16	4.237	A	10.23
45	38D8D43A7	20150409	2:00:00	108.822	35.0479	815	17.24	4.239	A	24.48
46	38D8D43A7	20150409	1:00:00	108.822	35.0478	844	19.24	4.242	B	17.7
48	38D8D43A7	20150408	23:00:00	108.822	35.0478	835	18.24	4.261	B	9.71
49	38D8D43A7	20150408	22:00:00	108.822	35.0478	832	19.24	4.265	B	9.29
50	38D8D43A7	20150408	21:00:00	108.822	35.048	853	20	4.269	A	32.98
51	38D8D43A7	20150408	20:00:00	108.822	35.0479	858	20.24	4.272	A	23.53
52	38D8D43A7	20150408	19:01:00	108.822	35.0478	851	21	4.28	B	15.1
53	38D8D43A7	20150408	18:01:00	108.822	35.0477	818	22.24	4.289	B	5.03
54	38D8D43A7	20150408	17:00:00	108.822	35.048	797	22	4.293	A	40.52
55	38D8D43A7	20150408	16:00:00	108.822	35.0479	856	23.24	4.296	B	25.03
56	38D8D43A7	20150408	15:00:00	108.822	35.0479	944	21.24	4.286	A	22.81
57	38D8D43A7	20150408	14:00:00	108.822	35.0471	706	25	4.258	B	69.49
58	38D8D43A7	20150408	13:00:00	108.822	35.0477	869	24	4.222	B	3.1
59	38D8D43A7	20150408	12:01:00	108.822	35.0479	831	23	4.207	B	33.22
60	38D8D43A7	20150408	11:02:00	108.822	35.0479	926	22	4.201	C	28.04
61	38D8D43A7	20150408	10:02:00	108.815	35.052	33	21	4.191	C	762.59
62	38D8D43A7	20150408	9:00:00	108.822	35.0477	839	22.24	4.183	B	13.26
63	38D8D43A7	20150408	8:02:00	108.82	35.0472	320	19	4.18	C	202.03
64	38D8D43A7	20150408	7:00:00	108.822	35.0478	842	18	4.179	A	20
65	38D8D43A7	20150408	6:00:00	108.822	35.0477	839	18.24	4.18	A	4.43
66	38D8D43A7	20150408	5:00:00	108.822	35.0479	850	20.24	4.187	A	21.66
67	38D8D43A7	20150408	4:00:00	108.822	35.0478	880	20.24	4.189	B	9.45
68	38D8D43A7	20150408	3:00:00	108.822	35.0477	874	20	4.191	A	4.51
69	38D8D43A7	20150408	2:00:00	108.822	35.0478	882	20	4.193	A	12.11
70	38D8D43A7	20150408	1:00:00	108.822	35.0478	847	21	4.195	B	14.01
71	38D8D43A7	20150408	0:00:00	108.822	35.0477	890	22	4.197	B	8.25
72	38D8D43A7	20150407	23:00:00	108.822	35.0479	824	22	4.2	A	45.57
73	38D8D43A7	20150407	22:00:00	108.822	35.0478	847	22	4.201	A	17.37
74	38D8D43A7	20150407	21:00:00	108.822	35.0478	878	22.24	4.204	A	11.74
75	38D8D43A7	20150407	20:00:00	108.822	35.048	897	19.24	4.205	A	29.14
76	38D8D43A7	20150407	19:00:00	108.822	35.0478	836	19.24	4.207	A	16.16
77	38D8D43A7	20150407	18:01:00	108.822	35.0476	844	21	4.213	C	8.79
78	38D8D43A7	20150407	17:00:00	108.822	35.0478	847	22	4.213	A	19.92
80	38D8D43A7	20150407	15:00:00	108.822	35.048	858	21.24	4.204	A	34.06
81	38D8D43A7	20150407	14:01:00	108.822	35.0478	834	23.24	4.202	B	12.11
82	38D8D43A7	20150407	13:00:00	108.822	35.0478	858	21.24	4.195	B	7.35
83	38D8D43A7	20150407	12:00:00	108.822	35.0477	835	24.24	4.19	A	0.72
84	38D8D43A7	20150407	11:01:00	108.822	35.048	950	22	4.186	B	48.17
87	38D8D43A7	20150407	8:01:00	108.825	35.0496	179	20.24	4.18	B	348.72
88	38D8D43A7	20150407	7:02:00	108.822	35.0477	869	20.24	4.183	C	2.81
89	38D8D43A7	20150407	6:00:00	108.822	35.0478	853	20.24	4.184	A	7.23
90	38D8D43A7	20150407	5:00:00	108.822	35.0478	886	21	4.192	B	13.95
91	38D8D43A7	20150407	4:01:00	108.822	35.0478	867	22.24	4.195	B	7.35
93	38D8D43A7	20150407	2:02:00	108.822	35.0477	871	22	4.21	C	15.56
96	38D8D43A7	20150406	23:00:00	108.822	35.0476	806	23.24	4.234	B	34.97
97	38D8D43A7	20150406	22:00:00	108.822	35.0479	838	23	4.237	B	22.88
98	38D8D43A7	20150406	21:00:00	108.822	35.0479	820	23	4.241	B	27.3
99	38D8D43A7	20150406	20:00:00	108.822	35.0478	843	23	4.244	B	16.27
100	38D8D43A7	20150406	19:00:00	108.822	35.0478	815	21	4.247	A	13.89
101	38D8D43A7	20150406	18:01:00	108.822	35.0479	866	22	4.252	B	27.81
102	38D8D43A7	20150406	17:01:00	108.822	35.0478	789	21	4.258	B	27.11
103	38D8D43A7	20150406	16:00:00	108.822	35.0478	847	18	4.255	B	13.51
104	38D8D43A7	20150406	15:00:00	108.822	35.0478	873	20	4.257	B	11.37
105	38D8D43A7	20150406	14:01:00	108.822	35.0479	850	20	4.252	C	19.44
106	38D8D43A7	20150406	13:01:00	108.822	35.0477	805	19.24	4.247	C	13.26
107	38D8D43A7	20150406	12:00:00	108.822	35.0478	833	18	4.237	A	25.23
108	38D8D43A7	20150406	11:01:00	108.822	35.0478	882	15.24	4.229	B	17.22
109	38D8D43A7	20150406	10:00:00	108.822	35.0476	858	18.24	4.223	B	12
110	38D8D43A7	20150406	9:01:00	108.822	35.0479	858	19.24	4.22	B	22.04
111	38D8D43A7	20150406	8:00:00	108.822	35.0478	850	21.24	4.22	B	6.52
112	38D8D43A7	20150406	7:00:00	108.822	35.0477	869	22	4.222	A	12.34
113	38D8D43A7	20150406	6:00:00	108.822	35.0477	838	21.24	4.224	A	3.59
114	38D8D43A7	20150406	5:01:00	108.822	35.0479	848	23.24	4.235	B	24.59
115	38D8D43A7	20150406	4:00:00	108.822	35.0478	851	23	4.238	B	17.22
116	38D8D43A7	20150406	3:00:00	108.822	35.0478	874	23	4.24	A	15.55
117	38D8D43A7	20150406	2:00:00	108.822	35.0478	882	22.24	4.244	B	19.69
118	38D8D43A7	20150406	1:01:00	108.822	35.0484	726	23	4.248	B	80.12
120	38D8D43A7	20150405	23:00:00	108.822	35.0478	865	23.24	4.268	B	15.55
121	38D8D43A7	20150405	22:00:00	108.822	35.0479	851	22	4.272	A	27.47
122	38D8D43A7	20150405	21:00:00	108.822	35.0478	855	23.24	4.277	A	17.27
123	38D8D43A7	20150405	20:01:00	108.822	35.0478	881	23	4.285	B	10.3
124	38D8D43A7	20150405	19:00:00	108.822	35.0479	904	22	4.29	A	19.57
125	38D8D43A7	20150405	18:00:00	108.822	35.048	839	22.24	4.297	B	51.68
126	38D8D43A7	20150405	17:01:00	108.822	35.0476	843	23.24	4.298	B	16.26
127	38D8D43A7	20150405	16:02:00	108.822	35.0478	830	27	4.291	C	15.55
128	38D8D43A7	20150405	15:01:00	108.822	35.0477	870	28	4.274	B	3.1
129	38D8D43A7	20150405	14:01:00	108.822	35.0476	888	24.24	4.261	B	22.04
130	38D8D43A7	20150405	13:01:00	108.821	35.0489	193	30	4.226	C	147.86
131	38D8D43A7	20150405	12:00:00	108.822	35.0479	838	25	4.216	A	18.33
132	38D8D43A7	20150405	11:01:00	108.822	35.0478	848	28	4.193	B	17.88
133	38D8D43A7	20150405	10:00:00	108.822	35.0478	847	22	4.183	B	17.88
134	38D8D43A7	20150405	9:00:00	108.822	35.0478	850	21.24	4.175	A	7.9
135	38D8D43A7	20150405	8:00:00	108.822	35.0479	866	17	4.172	B	23.92
136	38D8D43A7	20150405	7:00:00	108.822	35.0478	823	18	4.169	A	9.71
137	38D8D43A7	20150405	5:00:00	108.822	35.0477	895	16	4.177	B	15.16
138	38D8D43A7	20150405	4:00:00	108.822	35.0478	847	15	4.18	B	14.01
139	38D8D43A7	20150405	3:00:00	108.822	35.0478	847	20	4.18	A	13.09
140	38D8D43A7	20150405	2:00:00	108.822	35.0477	855	20.24	4.182	A	11.43
141	38D8D43A7	20150405	1:00:00	108.822	35.0477	848	15	4.183	A	9.61
142	38D8D43A7	20150405	0:00:00	108.822	35.0478	812	15	4.185	B	17.22
143	38D8D43A7	20150404	23:00:00	108.822	35.0479	871	18	4.187	A	21.66
144	38D8D43A7	20150404	22:00:00	108.822	35.0479	876	17.24	4.188	A	21.78
145	38D8D43A7	20150404	21:00:00	108.822	35.0477	843	17.24	4.19	B	5.93
146	38D8D43A7	20150404	20:01:00	108.822	35.0478	858	18	4.193	B	15.06
147	38D8D43A7	20150404	19:00:00	108.822	35.0478	871	18	4.194	A	14.08
148	38D8D43A7	20150404	18:00:00	108.822	35.0477	886	19	4.196	B	27.91
149	38D8D43A7	20150404	17:00:00	108.822	35.0479	825	20	4.198	A	33.54
150	38D8D43A7	20150404	16:02:00	108.822	35.048	861	22.24	4.204	C	30.55
151	38D8D43A7	20150404	15:01:00	108.822	35.0479	857	21	4.208	C	26.14
152	38D8D43A7	20150404	14:02:00	108.822	35.0479	863	23	4.212	C	19.57
153	38D8D43A7	20150404	13:02:00	108.821	35.0479	871	24.24	4.219	C	48.19
154	38D8D43A7	20150404	12:00:00	108.822	35.0478	847	21	4.214	A	17.88
155	38D8D43A7	20150404	11:00:00	108.822	35.0479	763	19.24	4.213	B	30.38
156	38D8D43A7	20150404	10:00:00	108.822	35.0478	859	17.24	4.215	B	16.42
157	38D8D43A7	20150404	9:00:00	108.822	35.0477	829	16.24	4.217	B	5.49
158	38D8D43A7	20150404	8:02:00	108.821	35.0479	825	18	4.227	C	48.37
159	38D8D43A7	20150404	7:00:00	108.822	35.0478	849	17	4.229	B	16.27
160	38D8D43A7	20150404	6:00:00	108.822	35.0479	846	18.24	4.231	A	20.68
161	38D8D43A7	20150404	5:00:00	108.822	35.0477	841	19.24	4.242	A	13.8
162	38D8D43A7	20150404	4:00:00	108.822	35.0478	862	20	4.246	B	13.09
163	38D8D43A7	20150404	3:00:00	108.822	35.0477	837	20	4.248	A	13.35
164	38D8D43A7	20150404	2:00:00	108.822	35.0478	871	18	4.252	B	14.89
165	38D8D43A7	20150404	1:00:00	108.822	35.0478	859	21	4.257	B	15
166	38D8D43A7	20150404	0:01:00	108.824	35.0489	181	19.24	4.262	B	208.82
167	38D8D43A7	20150403	23:00:00	108.822	35.0478	863	16.24	4.266	B	12.58
168	38D8D43A7	20150403	22:00:00	108.822	35.0478	876	15.24	4.269	A	7.23
169	38D8D43A7	20150403	21:00:00	108.822	35.0479	848	16.24	4.273	A	18.78
170	38D8D43A7	20150403	20:00:00	108.822	35.0478	829	18	4.278	B	9.73
171	38D8D43A7	20150403	19:00:00	108.822	35.0478	855	18	4.283	B	15
172	38D8D43A7	20150403	18:00:00	108.822	35.048	850	18.24	4.288	B	46.26
173	38D8D43A7	20150403	17:01:00	108.822	35.0477	886	19	4.295	B	17.12
174	38D8D43A7	20150403	16:01:00	108.822	35.0478	844	19.24	4.305	C	15.48
175	38D8D43A7	20150403	15:00:00	108.819	35.0479	193	20	4.311	B	235.49
176	38D8D43A7	20150403	14:02:00	108.822	35.0478	850	26	4.31	C	11.69
177	38D8D43A7	20150403	13:00:00	108.822	35.0481	836	26	4.291	B	45.83
178	38D8D43A7	20150403	12:00:00	108.822	35.0479	833	25	4.261	A	23.51
179	38D8D43A7	20150403	11:02:00	108.822	35.0479	861	22.24	4.247	C	21.78
180	38D8D43A7	20150403	10:02:00	108.815	35.0515	196	20.24	4.242	C	724.82
182	38D8D43A7	20150403	8:01:00	108.822	35.0478	836	19.24	4.235	C	17.93
183	38D8D43A7	20150403	7:00:00	108.822	35.0477	837	19	4.233	A	10.01
184	38D8D43A7	20150403	6:00:00	108.822	35.0477	837	18.24	4.235	A	26.08
185	38D8D43A7	20150403	5:00:00	108.822	35.0478	851	18	4.247	A	20.66
186	38D8D43A7	20150403	4:00:00	108.822	35.0478	855	18.24	4.25	A	13.1
187	38D8D43A7	20150403	3:00:00	108.822	35.0478	850	19	4.253	A	10.64
188	38D8D43A7	20150403	2:00:00	108.822	35.0479	851	19	4.256	A	24.45
189	38D8D43A7	20150403	1:00:00	108.822	35.0479	832	19.24	4.26	B	26.58
190	38D8D43A7	20150403	0:01:00	108.822	35.0478	874	20	4.266	B	12
191	38D8D43A7	20150402	23:00:00	108.822	35.0473	794	20.24	4.27	A	42.9
192	38D8D43A7	20150402	22:00:00	108.822	35.0478	832	21	4.273	A	17.37
193	38D8D43A7	20150402	21:00:00	108.822	35.0479	839	21	4.279	B	21.67
194	38D8D43A7	20150402	20:00:00	108.822	35.0477	838	21.24	4.285	B	2.35
195	38D8D43A7	20150402	19:00:00	108.822	35.0481	740	21.24	4.291	B	54.92
196	38D8D43A7	20150402	18:01:00	108.822	35.0476	189	23.24	4.299	B	26.13
197	38D8D43A7	20150402	17:00:00	108.822	35.0477	811	22.24	4.301	A	17.12
198	38D8D43A7	20150402	16:01:00	108.822	35.0479	833	21.24	4.3	C	21.7
199	38D8D43A7	20150402	15:00:00	108.822	35.0478	838	25	4.282	B	13.17
200	38D8D43A7	20150402	14:01:00	108.822	35.0476	854	28	4.241	B	10.6
201	38D8D43A7	20150402	13:01:00	108.822	35.0477	899	26	4.211	B	6.87
202	38D8D43A7	20150402	12:00:00	108.822	35.0479	861	25.24	4.187	B	23.14
203	38D8D43A7	20150402	11:01:00	108.822	35.0479	838	25	4.158	C	29.27
204	38D8D43A7	20150402	10:01:00	108.821	35.0479	801	23	4.139	B	56.21
205	38D8D43A7	20150402	9:01:00	108.822	35.0479	876	22.24	4.129	B	29.18
206	38D8D43A7	20150402	8:02:00	108.822	35.0478	825	21	4.128	C	34.65
207	38D8D43A7	20150402	7:00:00	108.822	35.0476	836	19	4.128	A	7.9
208	38D8D43A7	20150402	6:00:00	108.822	35.0478	842	21	4.128	A	12.36
209	38D8D43A7	20150402	5:00:00	108.822	35.0477	854	20.24	4.136	A	6.55
210	38D8D43A7	20150402	4:00:00	108.822	35.0478	866	22.24	4.137	A	7.57
211	38D8D43A7	20150402	3:00:00	108.822	35.0479	823	22	4.138	A	27.21
212	38D8D43A7	20150402	2:00:00	108.822	35.0476	842	21	4.14	B	12.46
213	38D8D43A7	20150402	1:00:00	108.822	35.0478	872	21	4.141	A	13.52
214	38D8D43A7	20150402	0:00:00	108.822	35.0478	863	20	4.142	B	8.34
215	38D8D43A7	20150401	23:00:00	108.822	35.0478	863	22	4.144	B	15.97
216	38D8D43A7	20150401	22:01:00	108.822	35.0478	850	18.24	4.147	B	14.25
217	38D8D43A7	20150401	21:01:00	108.822	35.0478	880	17.24	4.149	B	19.83
218	38D8D43A7	20150401	20:00:00	108.822	35.0478	864	16.24	4.151	B	10.23
219	38D8D43A7	20150401	19:00:00	108.822	35.0477	855	14.24	4.152	A	4.12
220	38D8D43A7	20150401	18:00:00	108.822	35.0476	795	13.24	4.153	A	12.82
221	38D8D43A7	20150401	17:01:00	108.822	35.0478	836	16	4.156	B	13.89
222	38D8D43A7	20150401	16:02:00	108.822	35.0478	756	16.24	4.162	C	28.94
223	38D8D43A7	20150401	15:00:00	108.822	35.0478	839	15	4.164	B	13.42
224	38D8D43A7	20150401	14:00:00	108.822	35.0477	874	16	4.166	A	5.03
225	38D8D43A7	20150401	13:00:00	108.822	35.0477	854	15	4.164	A	7.78
226	38D8D43A7	20150401	12:00:00	108.822	35.0476	842	16	4.166	B	10.6
227	38D8D43A7	20150401	11:00:00	108.822	35.0478	865	22.24	4.168	B	19.75
228	38D8D43A7	20150401	10:00:00	108.822	35.0478	837	22	4.169	B	9.45
230	38D8D43A7	20150401	8:02:00	108.822	35.0478	858	22	4.183	C	27.69
231	38D8D43A7	20150401	7:00:00	108.822	35.0477	857	23.24	4.185	B	3.59
232	38D8D43A7	20150401	6:00:00	108.822	35.0478	833	23.24	4.186	A	7.23
233	38D8D43A7	20150401	5:00:00	108.822	35.0478	850	24.24	4.192	A	16.13
234	38D8D43A7	20150401	4:00:00	108.822	35.0478	846	24	4.194	A	14.48
235	38D8D43A7	20150401	3:01:00	108.822	35.0477	844	24.24	4.197	B	4.12
236	38D8D43A7	20150401	2:00:00	108.822	35.0479	860	24.24	4.199	B	18.33
237	38D8D43A7	20150401	1:00:00	108.822	35.0476	823	20	4.201	A	33.77
238	38D8D43A7	20150401	0:01:00	108.822	35.0478	864	25.24	4.205	B	14.54
239	38D8D43A7	20150331	23:00:00	108.822	35.0478	845	25.24	4.207	B	11.69
240	38D8D43A7	20150331	22:00:00	108.822	35.0478	853	20	4.208	A	14.07
241	38D8D43A7	20150331	21:01:00	108.822	35.0479	848	20	4.212	B	25.48
242	38D8D43A7	20150331	20:00:00	108.822	35.0478	830	25	4.215	B	19.28
243	38D8D43A7	20150331	19:01:00	108.822	35.0477	856	24.24	4.219	B	5.18
244	38D8D43A7	20150331	18:00:00	108.822	35.0478	854	20	4.222	B	13.66
245	38D8D43A7	20150331	17:01:00	108.822	35.0478	906	20.24	4.225	B	14.26
246	38D8D43A7	20150331	16:02:00	108.822	35.0478	884	21	4.236	C	36.55
247	38D8D43A7	20150331	15:00:00	108.822	35.0478	854	20.24	4.237	B	11.29
248	38D8D43A7	20150331	14:00:00	108.822	35.0479	869	21	4.234	B	26.77
249	38D8D43A7	20150331	13:00:00	108.822	35.0479	840	21	4.231	B	36.69
250	38D8D43A7	20150331	12:00:00	108.822	35.0477	829	22	4.226	B	20.91
251	38D8D43A7	20150331	11:00:00	108.822	35.0479	833	24.24	4.213	B	21.66
254	38D8D43A7	20150331	8:01:00	108.822	35.0479	842	23	4.231	B	28.63
255	38D8D43A7	20150331	7:00:00	108.822	35.0478	832	23	4.234	A	18.74
256	38D8D43A7	20150331	5:00:00	108.822	35.0478	854	22	4.247	A	20.66
257	38D8D43A7	20150331	4:00:00	108.822	35.0477	859	23	4.25	A	7.78
258	38D8D43A7	20150331	3:00:00	108.822	35.0478	848	22.24	4.253	A	14.08
259	38D8D43A7	20150331	2:01:00	108.822	35.0479	949	22	4.258	B	46.17
260	38D8D43A7	20150331	1:02:00	108.822	35.0478	850	24	4.267	C	11.32
261	38D8D43A7	20150331	0:02:00	108.822	35.0486	737	24	4.279	C	115.77
262	38D8D43A7	20150330	23:00:00	108.822	35.0478	857	23	4.282	A	8.92
263	38D8D43A7	20150330	22:00:00	108.822	35.0478	826	23	4.288	B	13.52
264	38D8D43A7	20150330	21:00:00	108.822	35.0477	817	24	4.291	A	5.74
265	38D8D43A7	20150330	20:00:00	108.822	35.0478	847	25	4.297	B	8.34
266	38D8D43A7	20150330	19:00:00	108.822	35.0478	838	24.24	4.301	A	15.55
267	38D8D43A7	20150330	18:01:00	108.822	35.0476	752	23.24	4.313	C	30.28
268	38D8D43A7	20150330	17:01:00	108.822	35.0478	814	28	4.316	C	23.1
269	38D8D43A7	20150330	16:02:00	108.822	35.0488	1054	27.24	4.313	C	129.3
270	38D8D43A7	20150330	15:03:00	108.824	35.0466	1498	30.24	4.312	D	205.36
277	38D8D43A7	20150330	8:00:00	108.822	35.0478	843	20	4.223	A	15.17
278	38D8D43A7	20150330	7:00:00	108.822	35.0476	874	20	4.22	B	26.18
279	38D8D43A7	20150330	6:00:00	108.822	35.0478	872	20.24	4.222	A	17.11
280	38D8D43A7	20150330	5:00:00	108.822	35.0478	852	22	4.233	B	7.35
281	38D8D43A7	20150330	4:00:00	108.822	35.0474	892	21.24	4.235	A	37.09
282	38D8D43A7	20150330	3:00:00	108.822	35.0479	864	20	4.238	A	25.91
283	38D8D43A7	20150330	2:01:00	108.822	35.0478	852	23	4.243	B	10.8
284	38D8D43A7	20150330	1:00:00	108.822	35.0478	848	21	4.246	A	9.29
285	38D8D43A7	20150330	0:01:00	108.822	35.0478	851	21	4.251	B	9.29
286	38D8D43A7	20150329	23:00:00	108.822	35.0478	854	20.24	4.253	A	16.62
287	38D8D43A7	20150329	22:00:00	108.822	35.0478	835	22	4.257	A	11.88
288	38D8D43A7	20150329	21:00:00	108.822	35.0478	883	22.24	4.26	A	18.4
289	38D8D43A7	20150329	20:00:00	108.822	35.0478	866	22	4.265	B	14.01
290	38D8D43A7	20150329	19:01:00	108.822	35.0478	863	24	4.273	B	8.92
291	38D8D43A7	20150329	18:01:00	108.822	35.0478	865	22.24	4.28	B	17.78
292	38D8D43A7	20150329	17:01:00	108.822	35.0478	856	22.24	4.282	B	13.09
293	38D8D43A7	20150329	16:00:00	108.822	35.0479	865	26.24	4.276	B	22.46
294	38D8D43A7	20150329	15:01:00	108.822	35.0479	875	23	4.269	B	19.87
295	38D8D43A7	20150329	14:01:00	108.822	35.0479	848	28.24	4.23	C	24.06
296	38D8D43A7	20150329	13:00:00	108.822	35.0478	859	27.24	4.213	B	15.08
297	38D8D43A7	20150329	12:00:00	108.822	35.0478	864	33	4.182	B	15.55
298	38D8D43A7	20150329	11:01:00	108.822	35.0478	846	30	4.157	B	19.74
299	38D8D43A7	20150329	10:01:00	108.822	35.0478	817	27	4.139	B	12.22
301	38D8D43A7	20150329	8:00:00	108.822	35.0479	855	18	4.127	B	31.5
302	38D8D43A7	20150329	7:00:00	108.822	35.0476	886	17.24	4.126	A	27.63
303	38D8D43A7	20150329	6:00:00	108.822	35.0478	837	21	4.127	A	11.15
304	38D8D43A7	20150329	5:00:00	108.822	35.0478	882	21	4.134	A	13.95
305	38D8D43A7	20150329	4:00:00	108.822	35.0481	848	22	4.135	A	48.18
306	38D8D43A7	20150329	3:00:00	108.822	35.0478	847	22.24	4.136	A	13.42
307	38D8D43A7	20150329	2:01:00	108.822	35.0478	849	23.24	4.138	B	14.13
308	38D8D43A7	20150329	1:00:00	108.822	35.0478	851	23.24	4.14	B	13.09
309	38D8D43A7	20150329	0:00:00	108.822	35.0478	871	22	4.142	A	9.35
310	38D8D43A7	20150328	23:00:00	108.822	35.0479	833	22.24	4.143	A	26.77
311	38D8D43A7	20150328	22:00:00	108.822	35.0478	828	21.24	4.144	A	18.88
312	38D8D43A7	20150328	21:00:00	108.822	35.0478	845	23.24	4.146	B	15.97
313	38D8D43A7	20150328	20:00:00	108.822	35.0477	868	22.24	4.147	A	10.63
314	38D8D43A7	20150328	19:00:00	108.822	35.0478	835	24	4.149	A	9.71
315	38D8D43A7	20150328	18:02:00	108.821	35.0469	686	21	4.156	C	148.51
316	38D8D43A7	20150328	17:02:00	108.822	35.0478	869	24	4.161	C	11.02
317	38D8D43A7	20150328	16:01:00	108.822	35.0477	904	26	4.16	B	16.98
318	38D8D43A7	20150328	15:02:00	108.822	35.0478	603	27	4.15	C	32.18
323	38D8D43A7	20150328	10:02:00	108.817	35.0493	0	26.24	4.066	C	468.19
324	38D8D43A7	20150328	9:01:00	108.821	35.0482	786	22	4.063	C	75.87
325	38D8D43A7	20150328	8:00:00	108.822	35.0476	836	19	4.049	A	15.55
326	38D8D43A7	20150328	7:00:00	108.822	35.0477	833	19.24	4.048	B	3.59
327	38D8D43A7	20150328	6:01:00	108.822	35.0477	854	21	4.051	B	7.05
328	38D8D43A7	20150328	5:00:00	108.822	35.0478	842	20.24	4.057	A	16.62
329	38D8D43A7	20150328	4:00:00	108.822	35.0477	857	22	4.058	A	3.91
330	38D8D43A7	20150328	3:00:00	108.822	35.0478	830	20.24	4.06	B	11.32
331	38D8D43A7	20150328	2:00:00	108.822	35.0477	864	20.24	4.061	A	13.8
332	38D8D43A7	20150328	1:01:00	108.822	35.048	782	22	4.064	B	43.06
333	38D8D43A7	20150328	0:00:00	108.822	35.0476	982	22	4.065	A	9.88
334	38D8D43A7	20150327	23:00:00	108.822	35.0478	868	22.24	4.067	B	12.15
335	38D8D43A7	20150327	22:00:00	108.823	35.0481	933	22	4.068	A	131.97
336	38D8D43A7	20150327	21:01:00	108.822	35.0473	774	23.24	4.07	B	41.46
337	38D8D43A7	20150327	20:00:00	108.822	35.0478	865	23	4.072	A	7.23
338	38D8D43A7	20150327	19:01:00	108.822	35.0478	834	20	4.074	B	12.97
339	38D8D43A7	20150327	18:01:00	108.822	35.0478	848	23.24	4.079	C	15.33
340	38D8D43A7	20150327	17:01:00	108.822	35.0481	840	21.24	4.079	B	43.05
341	38D8D43A7	20150327	16:01:00	108.822	35.0478	856	21	4.081	C	16.88
342	38D8D43A7	20150327	15:01:00	108.822	35.0478	854	20	4.069	C	13.95
343	38D8D43A7	20150327	14:00:00	108.822	35.0479	895	21.24	4.064	B	18.33
344	38D8D43A7	20150327	13:00:00	108.822	35.0477	820	25.24	4.052	B	11.43
345	38D8D43A7	20150327	12:00:00	108.822	35.0477	818	23.24	4.047	A	4.43
346	38D8D43A7	20150327	11:00:00	108.822	35.0478	833	23.24	4.044	B	11.74
347	38D8D43A7	20150327	10:00:00	108.822	35.0478	834	22.24	4.042	B	8.92
348	38D8D43A7	20150327	9:01:00	108.822	35.0479	825	20	4.041	B	27.3
349	38D8D43A7	20150327	8:00:00	108.822	35.0478	855	21.24	4.04	B	20.66
350	38D8D43A7	20150327	7:00:00	108.822	35.0477	827	20	4.041	A	10.52
351	38D8D43A7	20150327	6:00:00	108.822	35.0478	859	21.24	4.042	B	12.82
352	38D8D43A7	20150327	5:00:00	108.822	35.0477	858	21.24	4.048	B	7.09
353	38D8D43A7	20150327	4:00:00	108.822	35.0478	875	21.24	4.049	B	14.25
354	38D8D43A7	20150327	3:00:00	108.822	35.0478	901	22.24	4.051	B	13.89
355	38D8D43A7	20150327	2:00:00	108.823	35.0475	878	22.24	4.053	B	62.31
356	38D8D43A7	20150327	1:00:00	108.822	35.0478	858	22	4.054	B	13.17
357	38D8D43A7	20150327	0:00:00	108.822	35.0479	871	22.24	4.056	B	25.47
358	38D8D43A7	20150326	23:00:00	108.822	35.0478	837	21.24	4.057	A	12.11
359	38D8D43A7	20150326	22:00:00	108.822	35.0478	847	22	4.058	B	7.23
360	38D8D43A7	20150326	21:01:00	108.822	35.0478	810	21	4.06	B	6.89
361	38D8D43A7	20150326	20:00:00	108.822	35.0478	858	22	4.062	B	10.64
362	38D8D43A7	20150326	19:00:00	108.822	35.0479	841	19.24	4.064	B	26.38
363	38D8D43A7	20150326	18:00:00	108.822	35.0477	742	18.24	4.066	A	19.12
364	38D8D43A7	20150326	17:00:00	108.822	35.048	821	20.24	4.068	B	33.15
365	38D8D43A7	20150326	16:00:00	108.822	35.0479	853	22	4.069	A	21.66
366	38D8D43A7	20150326	15:01:00	108.822	35.0478	846	22.24	4.069	C	10.69
367	38D8D43A7	20150326	14:00:00	108.822	35.0479	865	23	4.064	A	21.12
368	38D8D43A7	20150326	13:01:00	108.822	35.0481	770	20.24	4.052	B	49.75
369	38D8D43A7	20150326	12:00:00	108.822	35.0478	819	19.24	4.043	B	17.16
370	38D8D43A7	20150326	11:02:00	108.822	35.0483	539	16	4.042	C	69.95
373	38D8D43A7	20150326	8:02:00	108.821	35.0498	179	21	4.053	C	262.81
375	38D8D43A7	20150326	5:00:00	108.824	35.0473	920	21.24	4.066	A	175.3
376	38D8D43A7	20150326	4:00:00	108.822	35.0479	830	22.24	4.067	B	24.23
377	38D8D43A7	20150326	3:00:00	108.821	35.0477	771	22	4.068	A	99.1
378	38D8D43A7	20150326	2:00:00	108.822	35.0478	875	22.24	4.069	B	16.23
379	38D8D43A7	20150326	1:00:00	108.822	35.0479	852	21.24	4.071	B	22.88
380	38D8D43A7	20150326	0:01:00	108.822	35.0479	858	24.24	4.074	C	21.78
381	38D8D43A7	20150325	23:00:00	108.822	35.0478	869	21	4.075	A	14.26
382	38D8D43A7	20150325	22:00:00	108.822	35.0478	846	18.24	4.077	B	12.22
383	38D8D43A7	20150325	21:01:00	108.822	35.0479	869	20.24	4.079	B	28.28
384	38D8D43A7	20150325	20:00:00	108.822	35.0478	854	17	4.081	B	17.22
385	38D8D43A7	20150325	19:00:00	108.822	35.048	834	16.24	4.082	B	50.09
386	38D8D43A7	20150325	18:00:00	108.822	35.0478	854	15	4.083	A	26.94
387	38D8D43A7	20150325	17:01:00	108.822	35.048	834	15.24	4.086	B	33.15
388	38D8D43A7	20150325	16:00:00	108.822	35.0479	821	13	4.086	B	28.3
389	38D8D43A7	20150325	15:00:00	108.822	35.0477	838	12.24	4.087	B	5.93
390	38D8D43A7	20150325	14:00:00	108.822	35.0477	903	11	4.089	B	2.16
391	38D8D43A7	20150325	13:01:00	108.822	35.0478	895	12.24	4.092	C	39.35
392	38D8D43A7	20150325	12:00:00	108.822	35.0476	798	13.24	4.092	B	31.15
393	38D8D43A7	20150325	11:00:00	108.822	35.0478	844	12	4.091	A	11.74
394	38D8D43A7	20150325	10:00:00	108.822	35.048	838	13	4.092	A	32.27
395	38D8D43A7	20150325	9:01:00	108.822	35.0478	859	15.24	4.096	C	17.27
396	38D8D43A7	20150325	8:00:00	108.822	35.0477	859	15.24	4.097	A	9.51
397	38D8D43A7	20150325	7:00:00	108.822	35.0479	841	19.24	4.098	B	20.68
398	38D8D43A7	20150325	6:00:00	108.822	35.0477	819	22.24	4.099	B	23.61
399	38D8D43A7	20150325	5:00:00	108.822	35.0478	836	23.24	4.105	A	10.61
400	38D8D43A7	20150325	4:00:00	108.822	35.0478	879	22	4.106	A	18.4
401	38D8D43A7	20150325	3:00:00	108.822	35.0476	867	22	4.107	A	6.52
402	38D8D43A7	20150325	2:00:00	108.822	35.0477	827	21.24	4.109	B	6.35
403	38D8D43A7	20150325	1:01:00	108.822	35.0479	845	23	4.111	B	22.54
404	38D8D43A7	20150325	0:01:00	108.822	35.0478	852	22.24	4.114	B	15.1
405	38D8D43A7	20150324	23:00:00	108.822	35.0478	845	21	4.115	A	14.07
406	38D8D43A7	20150324	22:00:00	108.822	35.0478	863	21	4.116	A	14.08
407	38D8D43A7	20150324	21:11:00	108.822	35.0478	869	20.24	4.117	D	14.12
408	38D8D43A7	20150324	20:00:00	108.822	35.0478	850	19.24	4.121	A	17.88
409	38D8D43A7	20150324	19:00:00	108.822	35.048	853	14.24	4.122	B	50.16
410	38D8D43A7	20150324	18:01:00	108.822	35.0478	827	16.24	4.127	C	19.71
411	38D8D43A7	20150324	17:01:00	108.822	35.048	882	17	4.131	C	32.79
412	38D8D43A7	20150324	16:00:00	108.822	35.0478	851	17	4.134	A	18.29
413	38D8D43A7	20150324	15:00:00	108.822	35.0477	853	16.24	4.131	B	10.52
414	38D8D43A7	20150324	14:00:00	108.823	35.0471	1170	15	4.124	A	136.14
415	38D8D43A7	20150324	13:00:00	108.822	35.0478	856	16.24	4.123	B	19.75
416	38D8D43A7	20150324	12:00:00	108.822	35.0482	797	18.24	4.125	B	56.31
417	38D8D43A7	20150324	11:00:00	108.822	35.0476	843	17.24	4.121	A	13.52
418	38D8D43A7	20150324	10:01:00	108.822	35.0478	817	17	4.12	B	8.31
419	38D8D43A7	20150324	9:02:00	108.822	35.0477	857	18	4.126	C	3.24
420	38D8D43A7	20150324	8:01:00	108.822	35.0477	865	15	4.125	B	12.93
421	38D8D43A7	20150324	7:00:00	108.822	35.0477	859	14.24	4.126	B	11.63
422	38D8D43A7	20150324	6:00:00	108.822	35.0479	898	15.24	4.128	B	23.08
423	38D8D43A7	20150324	5:00:00	108.822	35.048	835	15.24	4.135	B	32.01
424	38D8D43A7	20150324	4:00:00	108.822	35.0478	853	18.24	4.136	A	9.35
425	38D8D43A7	20150324	3:00:00	108.822	35.0478	834	17.24	4.137	A	13.52
426	38D8D43A7	20150324	2:00:00	108.822	35.0478	812	15.24	4.139	B	21.18
427	38D8D43A7	20150324	1:00:00	108.822	35.0477	873	15	4.141	B	11.2
428	38D8D43A7	20150324	0:00:00	108.822	35.0478	853	15.24	4.142	A	11.32
429	38D8D43A7	20150323	23:00:00	108.822	35.0478	842	15.24	4.144	A	17.88
430	38D8D43A7	20150323	22:00:00	108.822	35.0478	836	18	4.145	A	12.7
431	38D8D43A7	20150323	21:00:00	108.822	35.0477	834	18.24	4.147	B	10.52
432	38D8D43A7	20150323	20:01:00	108.822	35.0478	875	17.24	4.15	B	12.58
433	38D8D43A7	20150323	19:01:00	108.822	35.0477	848	19.24	4.152	B	13.3
434	38D8D43A7	20150323	18:02:00	108.822	35.0478	893	21.24	4.157	C	10.6
435	38D8D43A7	20150323	17:02:00	108.822	35.048	834	21	4.162	C	35.88
436	38D8D43A7	20150323	16:00:00	108.822	35.0477	831	21	4.16	A	18.93
437	38D8D43A7	20150323	15:11:00	108.822	35.0479	841	18.24	4.157	D	33.22
438	38D8D43A7	20150323	14:01:00	108.822	35.0478	820	19	4.158	C	19.92
439	38D8D43A7	20150323	13:01:00	108.822	35.0477	833	21.24	4.157	B	6.35
440	38D8D43A7	20150323	12:02:00	108.822	35.0478	843	17.24	4.151	C	16.87
441	38D8D43A7	20150323	11:00:00	108.822	35.0478	868	18	4.143	B	13.89
442	38D8D43A7	20150323	10:02:00	108.822	35.0467	472	20	4.14	C	109.43
444	38D8D43A7	20150323	8:01:00	108.822	35.0488	179	18	4.141	B	131.12
445	38D8D43A7	20150323	7:00:00	108.822	35.0478	850	18.24	4.142	A	12.75
446	38D8D43A7	20150323	6:00:00	108.822	35.0478	832	17.24	4.142	A	7.36
447	38D8D43A7	20150323	5:00:00	108.822	35.048	908	17.24	4.15	B	38.45
448	38D8D43A7	20150323	4:00:00	108.822	35.0476	894	20.24	4.152	B	10.78
449	38D8D43A7	20150323	3:01:00	108.822	35.0479	846	21.24	4.155	B	25.75
450	38D8D43A7	20150323	2:00:00	108.822	35.0478	860	20.24	4.157	A	9.97
451	38D8D43A7	20150323	1:00:00	108.822	35.0477	893	22	4.159	B	8.84
452	38D8D43A7	20150323	0:00:00	108.822	35.0479	850	20	4.16	A	23.52
453	38D8D43A7	20150322	23:00:00	108.822	35.0478	845	21	4.161	A	20
454	38D8D43A7	20150322	22:00:00	108.821	35.048	813	22	4.163	A	61.73
455	38D8D43A7	20150322	21:00:00	108.822	35.0479	870	21.24	4.164	A	41.63
456	38D8D43A7	20150322	20:00:00	108.822	35.0475	917	22	4.166	B	25.47
457	38D8D43A7	20150322	19:01:00	108.822	35.0479	875	20	4.171	C	19.26
458	38D8D43A7	20150322	18:00:00	108.822	35.0479	869	20.24	4.173	B	24.45
459	38D8D43A7	20150322	17:00:00	108.822	35.0476	916	24	4.3	B	10.23
460	38D8D43A7	20150322	16:01:00	108.822	35.0478	860	20	4.177	C	18.88
465	38D8D43A7	20150322	11:00:00	108.822	35.0478	840	20.25	4.164	B	11.67
466	38D8D43A7	20150322	10:02:00	108.822	35.0476	818	20	4.157	C	21.79
467	38D8D43A7	20150322	9:01:00	108.82	35.045	441	18	4.148	C	342.46
468	38D8D43A7	20150322	8:00:00	108.822	35.0478	841	12	4.142	B	11.15
469	38D8D43A7	20150322	7:02:00	108.822	35.0483	843	11	4.145	C	63.48
470	38D8D43A7	20150322	6:00:00	108.822	35.0479	879	11.25	4.148	A	26.17
471	38D8D43A7	20150322	5:00:00	108.822	35.0478	855	12	4.157	B	14.08
472	38D8D43A7	20150322	4:00:00	108.822	35.0477	872	14.25	4.161	A	6.47
473	38D8D43A7	20150322	3:00:00	108.822	35.0478	858	15	4.164	A	22.67
474	38D8D43A7	20150322	2:00:00	108.822	35.0478	870	17	4.168	A	16.48
475	38D8D43A7	20150322	1:00:00	108.822	35.0478	884	18	4.172	B	9.18
476	38D8D43A7	20150322	0:00:00	108.822	35.0479	868	18.24	4.176	A	25.32
477	38D8D43A7	20150321	23:00:00	108.822	35.0478	837	18.24	4.18	A	13.09
478	38D8D43A7	20150321	22:00:00	108.822	35.0478	821	19.25	4.184	B	14.07
479	38D8D43A7	20150321	21:00:00	108.822	35.0479	865	19	4.189	B	24.92
480	38D8D43A7	20150321	20:00:00	108.822	35.0478	831	22	4.194	A	10.61
481	38D8D43A7	20150321	19:01:00	108.822	35.0476	868	19.25	4.2	B	15.55
482	38D8D43A7	20150321	18:00:00	108.822	35.0478	819	22.25	4.206	B	13.72
483	38D8D43A7	20150321	17:02:00	108.822	35.0478	845	22.25	4.217	C	9.29
484	38D8D43A7	20150321	16:00:00	108.822	35.0478	852	20.25	4.218	B	6.13
485	38D8D43A7	20150321	15:01:00	108.822	35.0477	866	20.25	4.225	B	3.6
486	38D8D43A7	20150321	14:00:00	108.822	35.0477	881	20	4.213	A	4.23
487	38D8D43A7	20150321	13:00:00	108.822	35.0479	874	27	4.176	B	22.46
488	38D8D43A7	20150321	12:02:00	108.822	35.0478	820	30	4.147	C	14.01
489	38D8D43A7	20150321	11:01:00	108.822	35.0478	830	29	4.115	B	13.17
490	38D8D43A7	20150321	10:01:00	108.822	35.0477	843	23	4.095	C	10.86
491	38D8D43A7	20150321	9:01:00	108.822	35.0479	841	14.25	4.087	C	20.59
492	38D8D43A7	20150321	8:01:00	108.822	35.0478	849	11	4.084	B	18.88
493	38D8D43A7	20150321	7:00:00	108.822	35.0476	841	15	4.084	A	18.29
494	38D8D43A7	20150321	6:00:00	108.822	35.0478	840	13	4.088	B	21.18
495	38D8D43A7	20150321	5:00:00	108.822	35.048	833	13.24	4.097	A	33.94
496	38D8D43A7	20150321	4:00:00	108.822	35.0478	837	13.24	4.1	A	17.22
497	38D8D43A7	20150321	3:00:00	108.822	35.0478	865	14	4.103	A	17.97
498	38D8D43A7	20150321	2:00:00	108.822	35.0478	841	14	4.107	B	16.62
499	38D8D43A7	20150321	1:01:00	108.822	35.0476	1047	13.24	4.112	B	12.97
500	38D8D43A7	20150321	0:00:00	108.822	35.0478	858	13	4.115	A	10.23
501	38D8D43A7	20150320	23:00:00	108.822	35.0478	844	12	4.118	A	16.93
502	38D8D43A7	20150320	22:00:00	108.822	35.0478	873	16.24	4.122	A	22.62
503	38D8D43A7	20150320	21:00:00	108.822	35.0479	900	17	4.127	A	21.28
504	38D8D43A7	20150320	20:00:00	108.822	35.0478	854	19.25	4.132	B	13.72
505	38D8D43A7	20150320	19:00:00	108.822	35.0478	884	17	4.136	B	15.65
506	38D8D43A7	20150320	18:00:00	108.822	35.0478	874	18.25	4.141	B	20.66
507	38D8D43A7	20150320	17:01:00	108.822	35.0479	860	22.25	4.146	B	24.61
508	38D8D43A7	20150320	16:01:00	108.822	35.0477	878	25	4.147	B	17.82
509	38D8D43A7	20150320	15:00:00	108.822	35.0475	886	20	4.14	B	25.55
510	38D8D43A7	20150320	14:00:00	108.822	35.0476	852	23	4.129	B	7.9
511	38D8D43A7	20150320	13:01:00	108.822	35.0478	817	24.25	4.115	B	28.2
512	38D8D43A7	20150320	12:01:00	108.822	35.0477	869	23	4.094	B	5.96
513	38D8D43A7	20150320	11:00:00	108.822	35.0478	823	25	4.076	B	22.06
514	38D8D43A7	20150320	10:01:00	108.822	35.0478	814	21	4.064	B	23.43
515	38D8D43A7	20150320	9:00:00	108.822	35.0479	860	14	4.055	B	25.68
516	38D8D43A7	20150320	8:01:00	108.822	35.0478	854	12	4.053	B	14.49
517	38D8D43A7	20150320	7:01:00	108.822	35.0478	832	16.25	4.056	B	13.52
518	38D8D43A7	20150320	6:01:00	108.822	35.048	849	15	4.062	B	41.8
519	38D8D43A7	20150320	5:00:00	108.822	35.0478	837	19	4.07	B	14.01
520	38D8D43A7	20150320	4:00:00	108.822	35.0478	851	15	4.073	A	17.75
521	38D8D43A7	20150320	3:01:00	108.822	35.0478	863	19	4.077	B	10.61
522	38D8D43A7	20150320	2:00:00	108.822	35.0477	866	14	4.081	B	29.81
523	38D8D43A7	20150320	1:00:00	108.822	35.0479	871	15	4.084	B	20.79
524	38D8D43A7	20150320	0:00:00	108.822	35.0478	853	14.25	4.087	A	9.97
525	38D8D43A7	20150319	23:00:00	108.822	35.0478	855	18	4.091	A	10.23
526	38D8D43A7	20150319	22:00:00	108.822	35.0478	850	20	4.094	B	12.09
527	38D8D43A7	20150319	21:00:00	108.822	35.0477	865	20	4.097	A	4.51
528	38D8D43A7	20150319	20:00:00	108.822	35.0477	879	22	4.1	B	5.05
529	38D8D43A7	20150319	19:00:00	108.822	35.0478	881	19	4.104	B	9.95
530	38D8D43A7	20150319	18:00:00	108.822	35.0477	878	17.25	4.108	B	15.88
531	38D8D43A7	20150319	17:02:00	108.822	35.0474	770	17	4.115	C	43.46
532	38D8D43A7	20150319	16:00:00	108.822	35.0477	856	15.25	4.119	B	7.09
533	38D8D43A7	20150319	15:00:00	108.822	35.0478	815	14.25	4.12	B	19.83
534	38D8D43A7	20150319	14:00:00	108.822	35.0478	873	14	4.118	A	8.34
535	38D8D43A7	20150319	13:01:00	108.822	35.0478	832	14.25	4.12	C	14.26
536	38D8D43A7	20150319	12:00:00	108.822	35.0477	836	15	4.12	B	28
537	38D8D43A7	20150319	11:00:00	108.822	35.0478	863	19.25	4.122	A	17.37
538	38D8D43A7	20150319	10:03:00	108.822	35.0479	861	20	4.131	D	26.38
539	38D8D43A7	20150319	9:01:00	108.815	35.0481	183	20.25	4.136	B	622.41
540	38D8D43A7	20150319	8:01:00	108.822	35.0477	859	16.25	4.14	B	4.43
541	38D8D43A7	20150319	7:00:00	108.822	35.0478	886	17.25	4.143	B	6.89
542	38D8D43A7	20150319	6:00:00	108.822	35.0477	875	18.25	4.147	B	16.91
543	38D8D43A7	20150319	5:00:00	108.822	35.0469	901	20.25	4.156	A	99.16
544	38D8D43A7	20150319	4:00:00	108.822	35.0479	841	21.25	4.159	A	23.53
545	38D8D43A7	20150319	3:00:00	108.822	35.0477	844	20.25	4.163	A	13.8
546	38D8D43A7	20150319	2:00:00	108.822	35.0478	829	20.25	4.167	B	12.09
547	38D8D43A7	20150319	1:01:00	108.822	35.0478	854	21.25	4.172	B	20.85
548	38D8D43A7	20150319	0:00:00	108.822	35.0478	842	19.25	4.175	A	14.08
549	38D8D43A7	20150318	23:00:00	108.822	35.0478	845	21.25	4.18	B	13.46
550	38D8D43A7	20150318	22:00:00	108.822	35.0477	807	23	4.183	A	18.93
551	38D8D43A7	20150318	21:00:00	108.822	35.0478	840	22.25	4.187	A	15.81
552	38D8D43A7	20150318	20:00:00	108.822	35.0478	866	22.25	4.192	B	14.12
553	38D8D43A7	20150318	19:00:00	108.822	35.0475	812	19.25	4.197	B	32.45
554	38D8D43A7	20150318	18:01:00	108.822	35.0478	871	21	4.205	C	9.88
555	38D8D43A7	20150318	17:01:00	108.822	35.0479	841	19	4.212	C	27.87
556	38D8D43A7	20150318	16:02:00	108.822	35.0476	904	21.25	4.221	C	16.16
557	38D8D43A7	20150318	15:02:00	108.817	35.0502	191	22	4.233	C	501.58
558	38D8D43A7	20150318	14:00:00	108.822	35.0477	880	25	4.236	A	3.1
559	38D8D43A7	20150318	13:01:00	108.822	35.0478	836	20	4.239	B	9.73
560	38D8D43A7	20150318	12:01:00	108.822	35.0476	858	19.25	4.241	B	18.85
561	38D8D43A7	20150318	11:00:00	108.822	35.0478	834	19	4.242	B	14.08
562	38D8D43A7	20150318	10:01:00	108.822	35.048	882	19.25	4.249	B	32.2
563	38D8D43A7	20150318	9:02:00	108.822	35.0478	843	18.25	4.263	C	21.92
564	38D8D43A7	20150318	8:01:00	108.822	35.0479	841	16	4.274	C	28.24
565	38D8D43A7	20150318	7:02:00	108.822	35.0479	890	17	4.296	C	23.14
566	38D8D43A7	20150318	6:01:00	108.824	35.0498	179	15.25	4.311	B	290.16
567	38D8D3DE7	20150410	23:00:00	108.822	35.0478	883	23	4.3	B	19.19
568	38D8D3DE7	20150410	22:00:00	108.822	35.0478	865	23	4.305	B	12.7
569	38D8D3DE7	20150410	21:00:00	108.822	35.0479	824	22.24	4.308	A	21.67
570	38D8D3DE7	20150410	20:00:00	108.822	35.0479	876	22.24	4.311	A	19.44
571	38D8D3DE7	20150410	19:00:00	108.822	35.048	862	24.24	4.317	B	30.54
572	38D8D3DE7	20150410	18:01:00	108.822	35.0477	847	20.24	4.323	B	4.15
573	38D8D3DE7	20150410	17:00:00	108.822	35.0478	858	21	4.324	A	21.78
574	38D8D3DE7	20150410	16:01:00	108.822	35.0479	834	24.24	4.329	B	25.48
575	38D8D3DE7	20150410	15:00:00	108.822	35.0476	908	24	4.33	B	12.15
576	38D8D3DE7	20150410	14:00:00	108.822	35.0477	877	26.24	4.334	B	6.35
577	38D8D3DE7	20150410	13:00:00	108.822	35.0478	864	26	4.333	A	18.4
578	38D8D3DE7	20150410	12:00:00	108.822	35.0477	882	29	4.34	B	8.68
579	38D8D3DE7	20150410	11:00:00	108.822	35.0477	887	27.24	4.314	B	5.74
580	38D8D3DE7	20150410	10:00:00	108.822	35.048	843	23.24	4.293	B	32.98
581	38D8D3DE7	20150410	9:00:00	108.822	35.0478	841	20	4.281	B	17.88
582	38D8D3DE7	20150410	8:00:00	108.822	35.0478	848	20.24	4.267	B	16.87
583	38D8D3DE7	20150410	7:00:00	108.822	35.0478	872	16.24	4.264	A	6.52
584	38D8D3DE7	20150410	6:00:00	108.822	35.0478	857	18.24	4.265	A	14.01
585	38D8D3DE7	20150410	5:01:00	108.822	35.0479	834	21	4.281	B	26.2
586	38D8D3DE7	20150410	4:00:00	108.822	35.0478	865	21	4.284	B	10.23
587	38D8D3DE7	20150410	3:00:00	108.822	35.0478	832	21.24	4.287	A	19.19
588	38D8D3DE7	20150410	2:00:00	108.822	35.0477	853	21.24	4.289	A	12.06
589	38D8D3DE7	20150410	1:00:00	108.822	35.0479	889	20.24	4.292	A	23.01
590	38D8D3DE7	20150410	0:00:00	108.822	35.0477	876	22.24	4.297	B	5.93
591	38D8D3DE7	20150409	23:00:00	108.822	35.0478	903	22.24	4.301	B	20.49
592	38D8D3DE7	20150409	22:00:00	108.822	35.0478	892	22.24	4.305	A	19.06
593	38D8D3DE7	20150409	21:00:00	108.822	35.0478	822	21.24	4.308	A	17.97
594	38D8D3DE7	20150409	20:00:00	108.822	35.0479	855	22.24	4.313	B	21.78
595	38D8D3DE7	20150409	19:00:00	108.822	35.0477	869	23	4.319	B	13.8
596	38D8D3DE7	20150409	18:00:00	108.822	35.0477	856	25	4.321	A	14.16
597	38D8D3DE7	20150409	17:01:00	108.822	35.0479	892	24	4.324	C	31.14
598	38D8D3DE7	20150409	16:00:00	108.822	35.0478	857	25.24	4.333	A	8.52
599	38D8D3DE7	20150409	15:00:00	108.822	35.048	871	23.24	4.33	B	30.82
600	38D8D3DE7	20150409	14:00:00	108.822	35.0477	879	28	4.338	A	5.74
601	38D8D3DE7	20150409	13:00:00	108.822	35.0478	884	30	4.343	A	7.35
602	38D8D3DE7	20150409	12:00:00	108.822	35.0478	837	29	4.34	A	20.66
603	38D8D3DE7	20150409	11:00:00	108.822	35.0479	924	32.24	4.321	B	42.33
604	38D8D3DE7	20150409	10:00:00	108.822	35.0478	854	24	4.301	B	15.55
605	38D8D3DE7	20150409	9:01:00	108.822	35.0479	842	20	4.279	B	20.32
606	38D8D3DE7	20150409	8:00:00	108.822	35.0477	850	20	4.269	A	16.98
607	38D8D3DE7	20150409	7:00:00	108.822	35.0478	850	18.24	4.264	A	16.16
608	38D8D3DE7	20150409	6:00:00	108.822	35.0476	859	18.24	4.265	A	12.95
609	38D8D3DE7	20150409	5:00:00	108.822	35.0477	863	20	4.282	B	9.61
610	38D8D3DE7	20150409	4:00:00	108.822	35.0478	851	20.24	4.285	A	19.19
611	38D8D3DE7	20150409	3:00:00	108.822	35.0476	860	20.24	4.288	A	5.02
612	38D8D3DE7	20150409	2:00:00	108.822	35.0478	827	21	4.291	A	17.65
613	38D8D3DE7	20150409	1:00:00	108.822	35.0478	839	21.24	4.293	A	17.16
614	38D8D3DE7	20150409	0:00:00	108.822	35.0477	859	21	4.296	A	9.23
615	38D8D3DE7	20150408	23:00:00	108.822	35.0478	851	20	4.301	B	21.49
616	38D8D3DE7	20150408	22:00:00	108.822	35.0478	876	20	4.304	A	17.22
617	38D8D3DE7	20150408	21:00:00	108.822	35.0476	833	21	4.308	A	7.76
618	38D8D3DE7	20150408	20:00:00	108.822	35.0477	855	23	4.313	B	6.17
619	38D8D3DE7	20150408	19:00:00	108.822	35.0478	849	21.24	4.316	A	11.39
620	38D8D3DE7	20150408	18:00:00	108.822	35.0477	847	23.24	4.322	B	20.56
621	38D8D3DE7	20150408	17:00:00	108.822	35.0477	833	23.24	4.322	A	24.21
622	38D8D3DE7	20150408	16:00:00	108.822	35.0478	837	20.24	4.322	B	16.87
623	38D8D3DE7	20150408	15:00:00	108.822	35.0478	870	21.24	4.324	B	12
624	38D8D3DE7	20150408	14:00:00	108.822	35.0477	851	24	4.331	B	11.75
625	38D8D3DE7	20150408	13:01:00	108.822	35.0477	875	30	4.34	C	10.81
626	38D8D3DE7	20150408	12:00:00	108.822	35.0478	833	28.24	4.323	A	37.81
627	38D8D3DE7	20150408	11:00:00	108.822	35.0478	882	25	4.309	A	12.03
628	38D8D3DE7	20150408	10:00:00	108.822	35.0479	838	20.24	4.296	A	20.68
629	38D8D3DE7	20150408	9:00:00	108.822	35.0478	843	24	4.281	B	14.01
630	38D8D3DE7	20150408	8:01:00	108.822	35.0474	848	20.24	4.27	B	49.49
631	38D8D3DE7	20150408	7:00:00	108.822	35.0478	849	18	4.269	A	11.32
632	38D8D3DE7	20150408	6:00:00	108.822	35.0476	856	17	4.27	A	5.18
633	38D8D3DE7	20150408	5:00:00	108.822	35.0477	780	18.24	4.282	A	1.48
634	38D8D3DE7	20150408	4:00:00	108.822	35.0476	865	20	4.285	A	15.97
635	38D8D3DE7	20150408	3:00:00	108.822	35.0477	858	20	4.287	A	11.75
636	38D8D3DE7	20150408	2:00:00	108.822	35.0474	852	21	4.29	A	33.65
637	38D8D3DE7	20150408	1:00:00	108.822	35.0477	845	20.24	4.292	A	0.72
638	38D8D3DE7	20150408	0:00:00	108.822	35.0477	857	22	4.295	A	3.24
639	38D8D3DE7	20150407	23:00:00	108.822	35.0477	869	21	4.3	B	15.08
640	38D8D3DE7	20150407	22:00:00	108.822	35.0476	850	22.24	4.305	B	15.17
641	38D8D3DE7	20150407	21:00:00	108.822	35.0476	853	22.24	4.307	A	10.23
642	38D8D3DE7	20150407	20:01:00	108.822	35.0478	874	21	4.314	B	7.36
643	38D8D3DE7	20150407	19:00:00	108.822	35.0478	869	21	4.319	A	9.35
644	38D8D3DE7	20150407	18:00:00	108.822	35.0478	856	21.24	4.322	A	13.1
645	38D8D3DE7	20150407	17:00:00	108.822	35.0479	874	25	4.323	B	18.38
646	38D8D3DE7	20150407	16:00:00	108.822	35.0479	840	25.24	4.323	A	24.99
647	38D8D3DE7	20150407	15:00:00	108.822	35.0477	853	24.24	4.332	A	14.16
648	38D8D3DE7	20150407	14:00:00	108.822	35.0478	857	23	4.323	B	11.15
649	38D8D3DE7	20150407	13:00:00	108.822	35.0477	845	22.24	4.314	A	5.02
650	38D8D3DE7	20150407	12:00:00	108.822	35.0477	828	23	4.3	A	24.26
651	38D8D3DE7	20150407	11:00:00	108.822	35.048	886	22	4.291	A	32.82
652	38D8D3DE7	20150407	10:00:00	108.822	35.0476	857	25.24	4.272	A	15.1
653	38D8D3DE7	20150407	9:00:00	108.822	35.0478	853	23.24	4.253	B	20
654	38D8D3DE7	20150407	8:00:00	108.822	35.0479	855	19.24	4.251	B	26.77
655	38D8D3DE7	20150407	7:00:00	108.822	35.0478	860	18	4.25	A	10.56
656	38D8D3DE7	20150407	6:00:00	108.822	35.0476	872	20.24	4.251	A	8.44
657	38D8D3DE7	20150407	5:01:00	108.822	35.0478	806	23	4.265	C	17.97
658	38D8D3DE7	20150407	4:00:00	108.822	35.0478	859	22.24	4.269	B	20.49
659	38D8D3DE7	20150407	3:00:00	108.822	35.0477	850	21	4.27	A	15.16
660	38D8D3DE7	20150407	2:00:00	108.822	35.0477	853	22.24	4.274	B	9.61
661	38D8D3DE7	20150407	1:00:00	108.822	35.0477	842	22	4.275	A	9.98
662	38D8D3DE7	20150407	0:00:00	108.822	35.0477	856	21	4.278	A	4.96
663	38D8D3DE7	20150406	23:00:00	108.822	35.0478	874	22.24	4.282	B	11.37
664	38D8D3DE7	20150406	22:00:00	108.822	35.0478	852	23	4.285	A	13.46
665	38D8D3DE7	20150406	21:00:00	108.822	35.0478	843	22.24	4.287	A	15.08
666	38D8D3DE7	20150406	20:00:00	108.822	35.0478	871	23	4.292	B	7.23
667	38D8D3DE7	20150406	19:00:00	108.822	35.0477	861	19	4.295	A	9.61
668	38D8D3DE7	20150406	18:00:00	108.822	35.0476	845	21.24	4.301	B	9.35
669	38D8D3DE7	20150406	17:00:00	108.822	35.0478	848	20	4.3	A	19.19
670	38D8D3DE7	20150406	16:01:00	108.822	35.0478	873	19.24	4.3	C	17.8
671	38D8D3DE7	20150406	15:00:00	108.822	35.0477	825	19.24	4.304	B	8.25
672	38D8D3DE7	20150406	14:00:00	108.822	35.0477	874	21	4.297	B	2.35
673	38D8D3DE7	20150406	13:00:00	108.822	35.0478	816	19.24	4.289	A	25.44
674	38D8D3DE7	20150406	12:00:00	108.822	35.0479	826	18.24	4.279	A	19.9
675	38D8D3DE7	20150406	11:00:00	108.822	35.0478	833	19	4.268	A	12.11
676	38D8D3DE7	20150406	10:00:00	108.822	35.0475	834	17.24	4.263	A	19.26
677	38D8D3DE7	20150406	9:01:00	108.822	35.0476	820	17	4.261	B	7.35
678	38D8D3DE7	20150406	8:01:00	108.822	35.0476	832	19	4.262	B	15.88
679	38D8D3DE7	20150406	7:00:00	108.822	35.0478	841	19.24	4.265	B	16.13
680	38D8D3DE7	20150406	6:00:00	108.822	35.0478	823	23	4.267	A	19.75
681	38D8D3DE7	20150406	5:00:00	108.822	35.0478	848	24	4.279	B	10.8
682	38D8D3DE7	20150406	4:00:00	108.822	35.0477	858	23	4.282	A	11.43
683	38D8D3DE7	20150406	3:00:00	108.822	35.0478	841	23.24	4.284	A	11.39
684	38D8D3DE7	20150406	2:00:00	108.822	35.0478	863	24.24	4.287	A	14.26
685	38D8D3DE7	20150406	1:00:00	108.822	35.0478	862	23.24	4.29	A	12.36
686	38D8D3DE7	20150406	0:01:00	108.822	35.0478	838	24.24	4.299	C	15.55
687	38D8D3DE7	20150405	23:00:00	108.822	35.0476	870	24	4.304	B	9.35
688	38D8D3DE7	20150405	22:00:00	108.822	35.0479	830	22.24	4.307	A	30.36
689	38D8D3DE7	20150405	21:00:00	108.822	35.0478	858	23	4.311	A	15.17
690	38D8D3DE7	20150405	20:00:00	108.821	35.0478	855	23.24	4.315	A	47.53
691	38D8D3DE7	20150405	19:00:00	108.822	35.0478	858	22.24	4.319	A	11.32
692	38D8D3DE7	20150405	18:00:00	108.822	35.0477	825	23	4.323	A	8.25
693	38D8D3DE7	20150405	17:00:00	108.822	35.0477	839	20.24	4.323	B	13.35
694	38D8D3DE7	20150405	16:00:00	108.822	35.0479	813	23	4.328	B	28.49
695	38D8D3DE7	20150405	15:00:00	108.822	35.0477	833	21	4.327	B	8.68
696	38D8D3DE7	20150405	14:01:00	108.822	35.0477	864	23	4.323	B	3.59
697	38D8D3DE7	20150405	13:02:00	108.822	35.0477	801	22.24	4.325	C	28.13
698	38D8D3DE7	20150405	12:00:00	108.822	35.0477	809	32	4.314	A	29.94
699	38D8D3DE7	20150405	11:01:00	108.822	35.048	890	26.24	4.294	B	33.66
700	38D8D3DE7	20150405	10:00:00	108.822	35.0477	864	22	4.264	A	8.25
701	38D8D3DE7	20150405	9:00:00	108.822	35.0478	832	21	4.235	A	14.48
702	38D8D3DE7	20150405	8:00:00	108.822	35.0477	847	16.24	4.222	A	26.18
703	38D8D3DE7	20150405	7:00:00	108.822	35.0478	864	17	4.222	A	18.4
704	38D8D3DE7	20150405	6:00:00	108.822	35.0478	872	20	4.223	A	20.85
705	38D8D3DE7	20150405	5:00:00	108.822	35.0478	847	22	4.231	A	14.81
706	38D8D3DE7	20150405	4:00:00	108.822	35.0479	840	19.24	4.233	A	28.63
707	38D8D3DE7	20150405	3:00:00	108.822	35.0478	855	22	4.234	A	15.08
708	38D8D3DE7	20150405	2:00:00	108.822	35.0479	845	21.24	4.235	A	20.32
709	38D8D3DE7	20150405	1:00:00	108.822	35.0478	860	23	4.236	A	15.1
710	38D8D3DE7	20150405	0:00:00	108.822	35.0478	861	22	4.239	B	17.8
711	38D8D3DE7	20150404	23:00:00	108.822	35.0479	822	22.24	4.24	A	34.1
712	38D8D3DE7	20150404	22:00:00	108.822	35.0478	848	23	4.243	B	22.62
713	38D8D3DE7	20150404	21:00:00	108.822	35.0479	844	24	4.245	A	28.29
714	38D8D3DE7	20150404	20:00:00	108.822	35.0478	888	23	4.247	A	13.42
715	38D8D3DE7	20150404	19:00:00	108.822	35.0478	874	23	4.249	A	8.52
716	38D8D3DE7	20150404	18:00:00	108.822	35.0476	841	21	4.251	A	8.92
717	38D8D3DE7	20150404	17:00:00	108.822	35.0478	841	19.24	4.253	A	19.69
718	38D8D3DE7	20150404	16:00:00	108.822	35.0479	861	18	4.255	B	20.55
719	38D8D3DE7	20150404	15:00:00	108.822	35.0479	850	21.24	4.258	B	21.78
720	38D8D3DE7	20150404	14:00:00	108.822	35.0476	849	21	4.26	B	9.23
721	38D8D3DE7	20150404	13:00:00	108.822	35.0478	869	18.24	4.263	A	7.35
722	38D8D3DE7	20150404	12:00:00	108.822	35.0478	841	22.24	4.256	B	29.7
723	38D8D3DE7	20150404	11:00:00	108.822	35.0478	851	18	4.253	A	15.1
724	38D8D3DE7	20150404	10:00:00	108.822	35.0478	844	23	4.255	A	9.54
725	38D8D3DE7	20150404	9:00:00	108.822	35.0478	849	21.24	4.256	A	15.08
726	38D8D3DE7	20150404	8:00:00	108.822	35.0477	864	21.24	4.259	B	1.73
727	38D8D3DE7	20150404	7:00:00	108.822	35.0477	843	20.24	4.261	A	17.62
728	38D8D3DE7	20150404	6:00:00	108.822	35.0477	843	22.24	4.263	A	5.96
729	38D8D3DE7	20150404	5:00:00	108.822	35.0478	849	23	4.274	A	17.97
730	38D8D3DE7	20150404	4:00:00	108.822	35.0477	862	24	4.277	A	9.98
731	38D8D3DE7	20150404	3:00:00	108.822	35.0477	860	23.24	4.279	A	11.43
732	38D8D3DE7	20150404	2:00:00	108.822	35.0477	839	22.24	4.281	A	11.75
733	38D8D3DE7	20150404	1:00:00	108.822	35.0477	862	24	4.285	B	11.54
734	38D8D3DE7	20150404	0:00:00	108.822	35.0477	847	23	4.289	B	19.12
735	38D8D3DE7	20150403	23:00:00	108.822	35.0478	862	21	4.291	A	16.26
736	38D8D3DE7	20150403	22:00:00	108.822	35.0478	841	22	4.294	A	17.22
737	38D8D3DE7	20150403	21:00:00	108.822	35.0478	833	24	4.297	A	12.22
738	38D8D3DE7	20150403	20:00:00	108.822	35.0478	868	24.24	4.302	B	6.13
739	38D8D3DE7	20150403	19:00:00	108.822	35.0477	855	22	4.304	A	6.17
740	38D8D3DE7	20150403	18:01:00	108.822	35.0476	819	21.24	4.311	B	17.88
741	38D8D3DE7	20150403	17:00:00	108.822	35.0479	845	20.24	4.316	B	26.6
742	38D8D3DE7	20150403	16:00:00	108.822	35.0479	857	18.24	4.321	B	28.3
743	38D8D3DE7	20150403	15:00:00	108.822	35.0478	853	21	4.299	B	8.52
744	38D8D3DE7	20150403	14:00:00	108.822	35.0476	892	27	4.335	B	5.93
745	38D8D3DE7	20150403	13:00:00	108.822	35.0476	915	27.24	4.339	A	8.52
746	38D8D3DE7	20150403	12:00:00	108.822	35.0478	865	30.24	4.322	A	11.32
747	38D8D3DE7	20150403	11:00:00	108.822	35.0477	854	23.24	4.307	B	2.35
748	38D8D3DE7	20150403	10:00:00	108.822	35.0478	834	20	4.287	A	10.56
749	38D8D3DE7	20150403	9:01:00	108.822	35.0475	966	24.24	4.274	B	23.69
750	38D8D3DE7	20150403	8:01:00	108.822	35.0479	845	20.24	4.27	C	25.48
751	38D8D3DE7	20150403	7:00:00	108.822	35.0477	837	19	4.269	A	3.59
752	38D8D3DE7	20150403	6:00:00	108.822	35.0478	839	19	4.27	A	15.1
753	38D8D3DE7	20150403	5:00:00	108.822	35.0479	868	19.24	4.282	A	20.93
754	38D8D3DE7	20150403	4:00:00	108.822	35.0478	856	20	4.286	B	11.32
755	38D8D3DE7	20150403	3:00:00	108.822	35.0478	874	19	4.288	A	19.69
756	38D8D3DE7	20150403	2:00:00	108.822	35.0478	837	20	4.293	B	14.13
757	38D8D3DE7	20150403	1:00:00	108.822	35.0477	886	19.24	4.295	A	5.29
758	38D8D3DE7	20150403	0:00:00	108.822	35.0478	865	20	4.298	A	13.09
759	38D8D3DE7	20150402	23:00:00	108.822	35.0478	860	20.24	4.303	B	13.1
760	38D8D3DE7	20150402	22:00:00	108.822	35.0479	824	20.24	4.306	A	29.27
761	38D8D3DE7	20150402	21:00:00	108.822	35.0478	836	21.24	4.309	A	17.7
762	38D8D3DE7	20150402	20:00:00	108.822	35.0478	851	23.24	4.314	B	16.62
763	38D8D3DE7	20150402	19:00:00	108.822	35.0477	868	21.24	4.318	A	3.59
764	38D8D3DE7	20150402	18:00:00	108.822	35.0476	837	24.24	4.322	A	10.23
765	38D8D3DE7	20150402	17:00:00	108.822	35.0477	836	21	4.322	B	13.35
766	38D8D3DE7	20150402	16:00:00	108.822	35.0478	882	21	4.317	B	8.79
767	38D8D3DE7	20150402	15:00:00	108.822	35.0476	926	25	4.314	B	12.03
768	38D8D3DE7	20150402	14:02:00	108.822	35.0477	857	32	4.311	C	9.61
770	38D8D3DE7	20150402	12:00:00	108.822	35.0477	846	28	4.3	A	7.94
771	38D8D3DE7	20150402	11:00:00	108.822	35.0478	845	27.24	4.217	A	6.26
772	38D8D3DE7	20150402	10:03:00	108.822	35.0477	846	24.24	4.204	D	13.8
773	38D8D3DE7	20150402	9:01:00	108.822	35.0478	846	24	4.187	B	15.91
774	38D8D3DE7	20150402	8:01:00	108.822	35.0478	839	18	4.186	B	15.1
775	38D8D3DE7	20150402	7:00:00	108.822	35.0477	837	21	4.186	A	3.91
776	38D8D3DE7	20150402	6:00:00	108.822	35.0478	839	20	4.187	A	10.6
777	38D8D3DE7	20150402	5:00:00	108.822	35.0478	848	19.24	4.194	A	12.22
778	38D8D3DE7	20150402	4:00:00	108.822	35.0478	854	20	4.195	A	16.88
779	38D8D3DE7	20150402	3:00:00	108.822	35.0477	860	21.24	4.197	B	5.96
780	38D8D3DE7	20150402	2:00:00	108.822	35.0478	844	20	4.198	A	10.56
781	38D8D3DE7	20150402	1:00:00	108.822	35.0479	854	20	4.2	B	22.04
782	38D8D3DE7	20150402	0:00:00	108.822	35.0477	869	21	4.202	B	9.11
783	38D8D3DE7	20150401	23:00:00	108.822	35.0477	813	22	4.204	A	17.82
784	38D8D3DE7	20150401	22:00:00	108.822	35.0478	832	22.24	4.205	A	17.88
785	38D8D3DE7	20150401	21:00:00	108.822	35.0476	881	22.24	4.207	A	5.02
786	38D8D3DE7	20150401	20:00:00	108.822	35.0478	843	20.24	4.209	B	8.44
787	38D8D3DE7	20150401	19:00:00	108.822	35.0477	855	19	4.21	A	2.35
788	38D8D3DE7	20150401	18:00:00	108.822	35.0477	826	17.24	4.211	A	13.35
789	38D8D3DE7	20150401	17:00:00	108.822	35.0477	837	18	4.213	A	4.96
790	38D8D3DE7	20150401	16:00:00	108.822	35.0479	848	22	4.214	B	21.78
791	38D8D3DE7	20150401	15:00:00	108.822	35.0477	831	17.24	4.217	B	6.17
792	38D8D3DE7	20150401	14:00:00	108.822	35.0476	844	17.24	4.219	A	8.34
793	38D8D3DE7	20150401	13:00:00	108.822	35.0476	840	16	4.218	A	19.38
794	38D8D3DE7	20150401	12:00:00	108.822	35.0477	814	17	4.219	A	33.34
795	38D8D3DE7	20150401	11:00:00	108.822	35.0476	841	21.24	4.221	A	19.36
796	38D8D3DE7	20150401	10:01:00	108.822	35.0476	847	21	4.224	B	19.38
797	38D8D3DE7	20150401	9:00:00	108.822	35.0478	802	21	4.226	A	18.4
798	38D8D3DE7	20150401	8:00:00	108.822	35.0479	857	20.24	4.227	A	31.5
799	38D8D3DE7	20150401	7:00:00	108.822	35.0478	835	21.24	4.229	A	9.35
800	38D8D3DE7	20150401	6:00:00	108.822	35.0478	834	22	4.23	A	10.23
801	38D8D3DE7	20150401	5:00:00	108.822	35.0478	855	23	4.24	B	9.71
802	38D8D3DE7	20150401	4:00:00	108.822	35.0478	860	23	4.241	A	17.13
803	38D8D3DE7	20150401	3:00:00	108.822	35.0478	841	23	4.243	A	9.88
804	38D8D3DE7	20150401	2:00:00	108.822	35.0478	890	24	4.244	A	23.51
805	38D8D3DE7	20150401	1:00:00	108.822	35.0477	865	24.24	4.247	B	5.49
806	38D8D3DE7	20150401	0:00:00	108.822	35.0478	843	23.24	4.25	B	9.71
807	38D8D3DE7	20150331	23:00:00	108.822	35.0478	862	24	4.251	A	6.52
808	38D8D3DE7	20150331	22:00:00	108.822	35.0478	851	24.24	4.254	B	11.15
809	38D8D3DE7	20150331	21:00:00	108.822	35.0477	724	23.24	4.256	A	13.8
810	38D8D3DE7	20150331	20:01:00	108.822	35.0478	861	25.24	4.263	C	18.88
811	38D8D3DE7	20150331	19:00:00	108.822	35.0478	867	24	4.266	A	7.23
812	38D8D3DE7	20150331	18:00:00	108.822	35.0477	838	25.24	4.268	A	6.55
813	38D8D3DE7	20150331	17:00:00	108.822	35.0477	828	25.24	4.272	B	15.56
814	38D8D3DE7	20150331	16:01:00	108.822	35.048	868	25.24	4.278	B	38.54
815	38D8D3DE7	20150331	15:00:00	108.822	35.0478	869	20.24	4.279	B	17.22
816	38D8D3DE7	20150331	14:00:00	108.822	35.0477	862	20	4.278	A	12.46
817	38D8D3DE7	20150331	13:00:00	108.822	35.0477	844	20.24	4.275	A	11.54
818	38D8D3DE7	20150331	12:00:00	108.822	35.0478	822	23.24	4.271	A	20
819	38D8D3DE7	20150331	11:00:00	108.822	35.0477	843	20.24	4.264	B	1.73
820	38D8D3DE7	20150331	10:00:00	108.822	35.0478	820	23.24	4.262	A	29.7
821	38D8D3DE7	20150331	9:00:00	108.822	35.0478	830	24	4.265	B	18.37
822	38D8D3DE7	20150331	8:00:00	108.822	35.0477	836	22	4.267	A	26.08
823	38D8D3DE7	20150331	7:00:00	108.822	35.0478	825	21	4.269	A	27.01
824	38D8D3DE7	20150331	6:00:00	108.822	35.0478	836	21.24	4.271	A	6.26
825	38D8D3DE7	20150331	5:00:00	108.822	35.0477	859	21.24	4.284	A	8.68
826	38D8D3DE7	20150331	4:00:00	108.822	35.0477	878	21	4.287	A	11.54
827	38D8D3DE7	20150331	3:00:00	108.822	35.0477	877	20.24	4.29	A	4.15
828	38D8D3DE7	20150331	2:00:00	108.822	35.0478	849	21.24	4.294	A	18.88
829	38D8D3DE7	20150331	1:00:00	108.822	35.0478	831	21.24	4.296	A	18.74
830	38D8D3DE7	20150331	0:00:00	108.822	35.0477	840	21	4.3	A	5.49
831	38D8D3DE7	20150330	23:00:00	108.822	35.0478	849	21	4.305	B	8.52
832	38D8D3DE7	20150330	22:00:00	108.822	35.0479	821	22	4.308	A	18.38
833	38D8D3DE7	20150330	21:00:00	108.822	35.0477	840	23	4.31	A	18.93
834	38D8D3DE7	20150330	20:00:00	108.822	35.0478	867	23.24	4.316	B	14.08
835	38D8D3DE7	20150330	19:00:00	108.822	35.0478	846	23.24	4.319	A	14.58
836	38D8D3DE7	20150330	18:00:00	108.822	35.0478	837	21	4.322	A	15.65
837	38D8D3DE7	20150330	17:01:00	108.822	35.0476	857	26	4.333	B	15.55
838	38D8D3DE7	20150330	16:00:00	108.822	35.0479	845	25.24	4.307	A	25.73
839	38D8D3DE7	20150330	15:00:00	108.822	35.0477	875	32	4.345	B	8.68
840	38D8D3DE7	20150330	14:00:00	108.822	35.0478	848	25.24	4.332	B	12.11
841	38D8D3DE7	20150330	13:01:00	108.822	35.0477	841	28.24	4.339	B	15.88
842	38D8D3DE7	20150330	12:00:00	108.822	35.0476	845	35.24	4.35	B	19.36
843	38D8D3DE7	20150330	11:00:00	108.822	35.0477	837	29.24	4.313	A	20.62
844	38D8D3DE7	20150330	10:00:00	108.822	35.0478	846	24.24	4.292	A	8.31
845	38D8D3DE7	20150330	9:00:00	108.822	35.0477	783	24.24	4.276	A	11.75
846	38D8D3DE7	20150330	8:00:00	108.822	35.0478	822	21	4.267	B	37.02
847	38D8D3DE7	20150330	7:00:00	108.822	35.0478	820	17	4.264	A	23.2
848	38D8D3DE7	20150330	6:00:00	108.822	35.0478	843	20.24	4.268	B	10.6
849	38D8D3DE7	20150330	5:00:00	108.822	35.0478	864	21	4.28	A	17.88
850	38D8D3DE7	20150330	4:00:00	108.822	35.0478	866	23	4.283	B	15.1
851	38D8D3DE7	20150330	3:00:00	108.822	35.0477	877	21.24	4.286	A	3.59
852	38D8D3DE7	20150330	2:00:00	108.822	35.0478	853	22	4.29	B	24.12
853	38D8D3DE7	20150330	1:00:00	108.822	35.0479	824	21.24	4.295	B	19.87
854	38D8D3DE7	20150330	0:00:00	108.822	35.0478	864	21	4.298	A	7.36
855	38D8D3DE7	20150329	23:00:00	108.822	35.0476	860	21.24	4.301	A	11.39
856	38D8D3DE7	20150329	22:00:00	108.822	35.0476	855	22	4.304	A	9.71
857	38D8D3DE7	20150329	21:00:00	108.822	35.0478	839	22.24	4.308	A	15.97
858	38D8D3DE7	20150329	20:00:00	108.822	35.0478	840	22.24	4.312	A	11.37
859	38D8D3DE7	20150329	19:00:00	108.822	35.0477	836	23	4.318	B	4.51
860	38D8D3DE7	20150329	18:00:00	108.822	35.0477	830	21.24	4.323	B	2.35
861	38D8D3DE7	20150329	17:00:00	108.822	35.0479	851	22	4.325	B	22.67
862	38D8D3DE7	20150329	16:00:00	108.822	35.0479	848	22	4.324	B	28.85
863	38D8D3DE7	20150329	15:00:00	108.822	35.0478	841	21.24	4.324	B	14.07
864	38D8D3DE7	20150329	14:00:00	108.822	35.0478	847	25	4.311	A	10.6
865	38D8D3DE7	20150329	13:00:00	108.822	35.0478	835	32.24	4.346	B	19.75
866	38D8D3DE7	20150329	12:01:00	108.822	35.0477	875	33.24	4.346	B	4.51
867	38D8D3DE7	20150329	11:00:00	108.822	35.0478	842	30	4.316	A	17.97
868	38D8D3DE7	20150329	10:00:00	108.822	35.0478	821	23.24	4.294	A	25.23
869	38D8D3DE7	20150329	9:02:00	108.822	35.0477	789	23.24	4.282	C	26.04
870	38D8D3DE7	20150329	8:00:00	108.822	35.0476	856	17.24	4.272	A	10.6
871	38D8D3DE7	20150329	7:00:00	108.822	35.0476	840	16	4.27	A	15.88
872	38D8D3DE7	20150329	6:00:00	108.822	35.0478	836	18	4.273	B	13.1
873	38D8D3DE7	20150329	5:00:00	108.822	35.0477	826	20	4.285	A	24.36
874	38D8D3DE7	20150329	4:00:00	108.822	35.048	845	20	4.288	A	46.32
875	38D8D3DE7	20150329	3:00:00	108.822	35.0478	847	21	4.29	A	11.37
876	38D8D3DE7	20150329	2:00:00	108.822	35.0478	835	22	4.294	A	9.54
877	38D8D3DE7	20150329	1:00:00	108.822	35.0478	857	20.24	4.297	A	11.67
878	38D8D3DE7	20150329	0:00:00	108.822	35.0479	872	21.24	4.3	A	28.49
879	38D8D3DE7	20150328	23:00:00	108.822	35.0478	862	21.24	4.305	B	14.13
880	38D8D3DE7	20150328	22:00:00	108.822	35.0478	850	20.24	4.308	A	14.26
881	38D8D3DE7	20150328	21:00:00	108.822	35.0478	846	22.24	4.31	A	10.64
882	38D8D3DE7	20150328	20:00:00	108.822	35.0478	860	22.24	4.314	A	14.08
883	38D8D3DE7	20150328	19:00:00	108.822	35.0476	841	21.24	4.318	A	12.82
884	38D8D3DE7	20150328	18:00:00	108.822	35.0477	844	25	4.323	B	11.75
885	38D8D3DE7	20150328	17:00:00	108.822	35.0478	857	21.24	4.326	B	8.92
886	38D8D3DE7	20150328	16:00:00	108.822	35.0483	733	24	4.331	A	67.87
887	38D8D3DE7	20150328	15:00:00	108.822	35.0476	851	26.24	4.336	B	5.02
888	38D8D3DE7	20150328	14:00:00	108.822	35.0477	863	28.24	4.34	B	2.83
889	38D8D3DE7	20150328	13:00:00	108.822	35.0478	844	30.24	4.343	A	27.69
890	38D8D3DE7	20150328	12:00:00	108.822	35.0477	849	28.24	4.314	B	4.96
891	38D8D3DE7	20150328	11:00:00	108.822	35.0476	872	28.24	4.291	A	13.1
892	38D8D3DE7	20150328	10:00:00	108.822	35.0477	837	26.24	4.269	B	18.73
893	38D8D3DE7	20150328	9:00:00	108.822	35.0479	879	23.24	4.241	B	20.93
894	38D8D3DE7	20150328	8:00:00	108.822	35.0478	854	17	4.236	B	7.57
895	38D8D3DE7	20150328	7:00:00	108.822	35.0478	847	16.24	4.234	A	6.13
896	38D8D3DE7	20150328	6:00:00	108.822	35.0478	841	17.24	4.235	A	8.52
897	38D8D3DE7	20150328	5:00:00	108.822	35.0477	863	20.24	4.245	B	11.43
898	38D8D3DE7	20150328	4:00:00	108.822	35.0478	856	20	4.247	A	14.58
900	38D8D3DE7	20150328	2:00:00	108.822	35.0477	847	19	4.259	A	15.56
901	38D8D3DE7	20150328	1:00:00	108.822	35.0477	841	19	4.262	A	15.16
902	38D8D3DE7	20150328	0:00:00	108.822	35.0478	876	19	4.264	A	16.87
903	38D8D3DE7	20150327	23:00:00	108.822	35.0478	840	20.24	4.268	B	16.26
904	38D8D3DE7	20150327	22:00:00	108.822	35.0477	835	20.24	4.27	A	10.81
905	38D8D3DE7	20150327	21:00:00	108.822	35.0477	824	21	4.273	A	7.78
906	38D8D3DE7	20150327	20:00:00	108.822	35.0478	877	22	4.277	A	11.67
907	38D8D3DE7	20150327	19:00:00	108.822	35.0479	826	20	4.282	B	25.75
908	38D8D3DE7	20150327	18:00:00	108.822	35.0478	838	20.24	4.286	A	17.78
909	38D8D3DE7	20150327	17:00:00	108.822	35.0479	842	21.24	4.283	B	23.99
910	38D8D3DE7	20150327	16:00:00	108.822	35.0479	845	22.24	4.277	A	22.46
911	38D8D3DE7	20150327	15:00:00	108.822	35.0476	834	24.24	4.259	B	10.81
912	38D8D3DE7	20150327	14:00:00	108.822	35.0476	863	22.24	4.234	A	12.36
913	38D8D3DE7	20150327	13:00:00	108.822	35.0478	832	25	4.219	A	9.29
914	38D8D3DE7	20150327	12:00:00	108.822	35.0476	846	25	4.209	A	6.13
915	38D8D3DE7	20150327	11:00:00	108.822	35.0477	845	25	4.201	A	2.81
916	38D8D3DE7	20150327	10:00:00	108.822	35.0476	840	22	4.197	A	21.26
917	38D8D3DE7	20150327	9:00:00	108.822	35.0476	832	21.24	4.193	A	8.52
918	38D8D3DE7	20150327	8:00:00	108.822	35.0478	856	19.24	4.192	A	10.23
919	38D8D3DE7	20150327	7:00:00	108.822	35.0479	813	19	4.194	A	22.54
920	38D8D3DE7	20150327	6:00:00	108.822	35.0477	839	21	4.194	A	9.73
921	38D8D3DE7	20150327	5:00:00	108.822	35.0477	854	22	4.201	A	6.17
922	38D8D3DE7	20150327	4:00:00	108.822	35.0477	856	22.24	4.203	A	24.21
923	38D8D3DE7	20150327	3:00:00	108.822	35.0475	861	21.24	4.204	A	31.83
924	38D8D3DE7	20150327	2:00:00	108.822	35.0477	847	21.24	4.205	A	12.46
925	38D8D3DE7	20150327	1:00:00	108.822	35.0478	836	21	4.207	B	14.81
926	38D8D3DE7	20150327	0:00:00	108.822	35.0478	851	22.24	4.21	B	19.92
927	38D8D3DE7	20150326	23:00:00	108.821	35.0479	696	21	4.211	A	53.55
928	38D8D3DE7	20150326	22:00:00	108.822	35.0478	841	21	4.213	A	14.13
929	38D8D3DE7	20150326	21:00:00	108.822	35.0477	832	21	4.214	A	17.34
930	38D8D3DE7	20150326	20:00:00	108.822	35.0477	844	20.24	4.216	A	11.75
931	38D8D3DE7	20150326	19:00:00	108.822	35.0478	835	19.24	4.218	B	17.65
932	38D8D3DE7	20150326	18:00:00	108.822	35.0478	842	19.24	4.22	A	14.81
933	38D8D3DE7	20150326	17:01:00	108.822	35.0478	828	22	4.224	B	27.37
934	38D8D3DE7	20150326	16:00:00	108.822	35.0477	865	25	4.225	B	7.88
935	38D8D3DE7	20150326	15:02:00	108.822	35.048	696	25.24	4.229	C	34.88
936	38D8D3DE7	20150326	14:00:00	108.822	35.0478	837	25	4.221	A	16.32
937	38D8D3DE7	20150326	13:00:00	108.822	35.0478	833	23	4.204	A	17.97
938	38D8D3DE7	20150326	12:00:00	108.822	35.0476	836	25	4.193	B	9.88
939	38D8D3DE7	20150326	11:00:00	108.822	35.0476	824	21.24	4.188	A	14.95
940	38D8D3DE7	20150326	10:00:00	108.822	35.0478	837	20	4.185	A	8.52
941	38D8D3DE7	20150326	9:00:00	108.822	35.0478	852	19.24	4.186	B	17.88
942	38D8D3DE7	20150326	8:00:00	108.822	35.0477	828	17	4.187	A	13.26
943	38D8D3DE7	20150326	7:00:00	108.822	35.0476	843	18	4.187	A	16.13
944	38D8D3DE7	20150326	6:00:00	108.822	35.0477	846	22	4.188	A	1.73
945	38D8D3DE7	20150326	5:00:00	108.822	35.0477	860	21.24	4.195	A	13.53
946	38D8D3DE7	20150326	4:00:00	108.822	35.0476	864	21.24	4.197	B	22.67
947	38D8D3DE7	20150326	3:00:00	108.822	35.0474	855	21.24	4.198	A	39.29
948	38D8D3DE7	20150326	2:00:00	108.822	35.0476	858	20	4.2	B	22.17
949	38D8D3DE7	20150326	1:00:00	108.822	35.0477	878	20.24	4.201	A	3.6
950	38D8D3DE7	20150326	0:00:00	108.822	35.0477	840	21.24	4.203	B	17.34
951	38D8D3DE7	20150325	23:00:00	108.822	35.0477	853	18.24	4.204	A	15.08
952	38D8D3DE7	20150325	22:00:00	108.822	35.0477	832	20.24	4.205	A	9.61
953	38D8D3DE7	20150325	21:01:00	108.822	35.0478	876	20.24	4.21	C	16.93
954	38D8D3DE7	20150325	20:00:00	108.822	35.0478	831	21	4.212	B	9.35
955	38D8D3DE7	20150325	19:00:00	108.822	35.0478	834	17	4.213	A	7.36
956	38D8D3DE7	20150325	18:00:00	108.822	35.0476	850	18.24	4.215	A	7.36
957	38D8D3DE7	20150325	17:01:00	108.822	35.048	751	21	4.219	C	37.25
958	38D8D3DE7	20150325	16:00:00	108.822	35.0478	879	19.24	4.221	B	13.72
959	38D8D3DE7	20150325	15:00:00	108.822	35.0477	875	20	4.223	B	5.74
960	38D8D3DE7	20150325	14:00:00	108.822	35.0476	866	17	4.225	A	13.41
961	38D8D3DE7	20150325	13:00:00	108.822	35.0478	815	17	4.225	B	15.55
962	38D8D3DE7	20150325	12:00:00	108.822	35.0478	841	17.24	4.225	B	19.19
963	38D8D3DE7	20150325	11:00:00	108.822	35.0478	840	17.24	4.225	A	11.15
964	38D8D3DE7	20150325	10:00:00	108.822	35.0478	798	20.24	4.227	A	16.71
965	38D8D3DE7	20150325	9:00:00	108.822	35.0478	833	18	4.228	A	15.91
966	38D8D3DE7	20150325	8:00:00	108.822	35.0478	834	15	4.23	A	10.23
967	38D8D3DE7	20150325	7:00:00	108.822	35.0476	834	18	4.232	A	13.46
968	38D8D3DE7	20150325	6:00:00	108.822	35.0477	831	21.24	4.234	B	16.91
969	38D8D3DE7	20150325	5:00:00	108.822	35.0476	851	22	4.242	A	9.29
970	38D8D3DE7	20150325	4:00:00	108.821	35.0475	787	21.24	4.244	A	57.34
971	38D8D3DE7	20150325	3:00:00	108.822	35.0477	860	21.24	4.246	A	22.93
972	38D8D3DE7	20150325	2:00:00	108.822	35.0478	840	21	4.248	A	14.13
973	38D8D3DE7	20150325	1:00:00	108.822	35.0476	859	21	4.25	A	9.88
974	38D8D3DE7	20150325	0:00:00	108.822	35.0478	865	21	4.252	A	15.08
975	38D8D3DE7	20150324	23:00:00	108.822	35.0478	846	20	4.254	A	20.49
976	38D8D3DE7	20150324	22:00:00	108.822	35.0477	795	19.24	4.256	A	24.36
977	38D8D3DE7	20150324	21:00:00	108.822	35.0477	851	21	4.259	B	7.78
978	38D8D3DE7	20150324	20:00:00	108.822	35.0478	846	20	4.262	B	32.77
979	38D8D3DE7	20150324	19:00:00	108.822	35.0476	833	15	4.264	A	7.57
980	38D8D3DE7	20150324	18:00:00	108.822	35.0478	868	19	4.268	B	19.92
981	38D8D3DE7	20150324	17:00:00	108.822	35.0478	849	19	4.272	B	20.66
982	38D8D3DE7	20150324	16:00:00	108.822	35.0479	836	20.24	4.275	B	24.06
983	38D8D3DE7	20150324	15:00:00	108.822	35.0478	848	20.24	4.272	B	9.71
984	38D8D3DE7	20150324	14:01:00	108.822	35.0476	854	17	4.261	B	7.35
985	38D8D3DE7	20150324	13:01:00	108.822	35.0478	857	19	4.262	B	7.35
986	38D8D3DE7	20150324	12:00:00	108.822	35.0478	904	23	4.264	A	15.33
987	38D8D3DE7	20150324	11:00:00	108.822	35.0476	854	22	4.257	A	9.88
988	38D8D3DE7	20150324	10:00:00	108.822	35.0476	835	21	4.255	A	17.78
989	38D8D3DE7	20150324	9:00:00	108.822	35.0478	841	20.24	4.256	A	16.26
991	38D8D3DE7	20150324	7:00:00	108.822	35.0476	852	15.24	4.266	A	15.88
992	38D8D3DE7	20150324	6:00:00	108.822	35.0478	864	16	4.268	A	9.35
993	38D8D3DE7	20150324	5:00:00	108.822	35.0478	865	17.24	4.28	A	21.26
994	38D8D3DE7	20150324	4:00:00	108.822	35.0478	835	17	4.283	A	20.49
995	38D8D3DE7	20150324	3:00:00	108.822	35.0477	844	20	4.286	A	13.26
996	38D8D3DE7	20150324	2:00:00	108.822	35.0477	853	16	4.288	A	13.8
997	38D8D3DE7	20150324	1:00:00	108.822	35.0477	849	18	4.293	B	11.54
998	38D8D3DE7	20150324	0:00:00	108.822	35.0477	861	19	4.295	A	7.1
999	38D8D3DE7	20150323	23:00:00	108.822	35.0478	851	19.24	4.3	B	11.37
1000	38D8D3DE7	20150323	22:00:00	108.822	35.0477	840	18.24	4.303	A	20.56
1001	38D8D3DE7	20150323	21:00:00	108.822	35.0477	873	20	4.307	A	12.06
1002	38D8D3DE7	20150323	20:00:00	108.822	35.0476	877	20	4.31	A	12.95
1003	38D8D3DE7	20150323	19:00:00	108.822	35.0476	834	20.24	4.314	A	8.34
1004	38D8D3DE7	20150323	18:00:00	108.822	35.0477	857	23	4.32	B	15.08
1005	38D8D3DE7	20150323	17:00:00	108.822	35.0478	849	21.24	4.319	A	17.37
1006	38D8D3DE7	20150323	16:00:00	108.822	35.0478	855	22	4.317	A	21.26
1007	38D8D3DE7	20150323	15:01:00	108.822	35.0477	862	20	4.313	B	9.98
1008	38D8D3DE7	20150323	14:00:00	108.822	35.0476	865	21	4.309	A	8.64
1009	38D8D3DE7	20150323	13:00:00	108.822	35.0477	844	18.24	4.304	B	9.73
1010	38D8D3DE7	20150323	12:00:00	108.822	35.0477	878	20.24	4.294	B	5.96
1011	38D8D3DE7	20150323	11:00:00	108.822	35.0477	852	20.24	4.277	B	1.48
1012	38D8D3DE7	20150323	10:00:00	108.822	35.0478	847	21.24	4.266	B	16.27
1013	38D8D3DE7	20150323	9:00:00	108.822	35.0477	858	19	4.259	B	17.12
1014	38D8D3DE7	20150323	8:00:00	108.822	35.0478	859	22.24	4.257	A	15.65
1015	38D8D3DE7	20150323	7:00:00	108.822	35.0476	864	19	4.259	A	11.74
1016	38D8D3DE7	20150323	6:00:00	108.822	35.0477	836	21	4.262	B	7.76
1017	38D8D3DE7	20150323	5:00:00	108.822	35.0478	840	19.24	4.274	B	17.97
1018	38D8D3DE7	20150323	4:00:00	108.822	35.0477	866	17	4.277	A	9.61
1019	38D8D3DE7	20150323	3:00:00	108.822	35.0478	863	20	4.28	A	16.26
1020	38D8D3DE7	20150323	2:00:00	108.822	35.0476	861	21.24	4.284	A	20.07
1021	38D8D3DE7	20150323	1:00:00	108.822	35.0477	851	23	4.288	B	5.66
1022	38D8D3DE7	20150323	0:00:00	108.822	35.0477	852	22.24	4.291	A	15.88
1023	38D8D3DE7	20150322	23:00:00	108.822	35.0477	827	22	4.295	A	12.46
1024	38D8D3DE7	20150322	22:00:00	108.822	35.0477	849	21.24	4.298	A	9.23
1025	38D8D3DE7	20150322	21:00:00	108.822	35.0477	857	22	4.303	A	8.68
1026	38D8D3DE7	20150322	20:00:00	108.822	35.0477	862	23	4.308	B	17.34
1027	38D8D3DE7	20150322	19:00:00	108.822	35.0478	856	19.24	4.313	A	19.75
1028	38D8D3DE7	20150322	18:00:00	108.822	35.0477	850	22.24	4.317	A	15.88
1029	38D8D3DE7	20150322	17:01:00	108.822	35.0477	842	25.24	4.323	B	5.96
1030	38D8D3DE7	20150322	16:00:00	108.822	35.0478	856	21	4.324	A	16.87
1031	38D8D3DE7	20150322	15:00:00	108.822	35.0477	849	21	4.316	B	7.94
1032	38D8D3DE7	20150322	14:01:00	108.822	35.0477	864	25	4.315	B	10.81
1033	38D8D3DE7	20150322	13:00:00	108.822	35.0475	889	24.25	4.301	A	26.98
1034	38D8D3DE7	20150322	12:00:00	108.822	35.0475	832	24	4.283	B	24.06
1035	38D8D3DE7	20150322	11:00:00	108.822	35.0477	847	25.25	4.268	A	5.03
1036	38D8D3DE7	20150322	10:00:00	108.822	35.0477	869	21	4.245	A	18.93
1037	38D8D3DE7	20150322	9:00:00	108.822	35.0477	851	21.25	4.229	B	7.76
1038	38D8D3DE7	20150322	8:00:00	108.822	35.048	831	15.25	4.219	A	36.45
1039	38D8D3DE7	20150322	7:00:00	108.822	35.0478	859	13.25	4.218	A	21.44
1040	38D8D3DE7	20150322	6:00:00	108.822	35.0478	860	15	4.222	A	13.72
1041	38D8D3DE7	20150322	5:00:00	108.822	35.0478	865	15	4.234	A	20.49
1042	38D8D3DE7	20150322	4:00:00	108.822	35.0478	836	17.24	4.238	A	17.88
1043	38D8D3DE7	20150322	3:00:00	108.822	35.0477	826	18.24	4.243	A	9.23
1044	38D8D3DE7	20150322	2:00:00	108.822	35.0478	855	19.24	4.248	A	17.93
1045	38D8D3DE7	20150322	1:00:00	108.822	35.0479	835	19.24	4.253	A	31.09
1046	38D8D3DE7	20150322	0:00:00	108.822	35.0478	842	19.24	4.26	A	19.74
1047	38D8D3DE7	20150321	23:00:00	108.822	35.0479	834	20	4.266	A	23.52
1048	38D8D3DE7	20150321	22:00:00	108.822	35.0478	851	20.25	4.273	A	15.91
1049	38D8D3DE7	20150321	21:00:00	108.822	35.0478	859	20.25	4.281	A	14.48
1050	38D8D3DE7	20150321	20:00:00	108.822	35.0478	851	20	4.289	A	9.29
1051	38D8D3DE7	20150321	19:00:00	108.822	35.048	843	19.25	4.298	A	36.67
1052	38D8D3DE7	20150321	18:00:00	108.822	35.0479	845	23.25	4.308	A	36.1
1053	38D8D3DE7	20150321	17:00:00	108.822	35.0478	831	22.25	4.313	A	16.62
1054	38D8D3DE7	20150321	16:00:00	108.822	35.0476	874	26	4.309	A	10.8
1055	38D8D3DE7	20150321	15:00:00	108.822	35.0477	853	25.25	4.297	B	5.66
1056	38D8D3DE7	20150321	14:00:00	108.822	35.0478	856	32	4.274	A	14.12
1057	38D8D3DE7	20150321	13:00:00	108.822	35.0476	874	31.25	4.235	A	19.69
1058	38D8D3DE7	20150321	12:00:00	108.822	35.0477	898	30.25	4.201	A	13.53
1059	38D8D3DE7	20150321	11:00:00	108.822	35.0476	839	29.25	4.179	A	11.74
1060	38D8D3DE7	20150321	10:00:00	108.822	35.0476	835	25.25	4.165	A	5.93
1061	38D8D3DE7	20150321	9:00:00	108.822	35.0477	867	19.25	4.156	B	6.47
1062	38D8D3DE7	20150321	8:00:00	108.822	35.0479	852	14	4.149	A	25.09
1063	38D8D3DE7	20150321	7:00:00	108.822	35.0476	810	12.24	4.151	A	10.23
1064	38D8D3DE7	20150321	6:00:00	108.822	35.0476	860	14.25	4.154	A	11.15
1065	38D8D3DE7	20150321	5:00:00	108.822	35.0479	842	15.25	4.165	A	38.1
1066	38D8D3DE7	20150321	4:00:00	108.822	35.0476	846	16	4.169	A	16.88
1067	38D8D3DE7	20150321	3:00:00	108.822	35.0476	861	17	4.173	A	14.58
1068	38D8D3DE7	20150321	2:00:00	108.822	35.0476	835	18.24	4.177	A	16.26
1069	38D8D3DE7	20150321	1:00:00	108.822	35.0476	860	18.24	4.181	B	11.39
1070	38D8D3DE7	20150321	0:00:00	108.822	35.0479	835	18	4.185	A	24.09
1071	38D8D3DE7	20150320	23:00:00	108.822	35.0478	851	16.24	4.189	A	17.13
1072	38D8D3DE7	20150320	22:00:00	108.822	35.0476	829	17.24	4.193	B	7.36
1073	38D8D3DE7	20150320	21:00:00	108.822	35.0477	795	18	4.197	A	29.94
1074	38D8D3DE7	20150320	20:00:00	108.822	35.0479	751	20.25	4.201	A	26.58
1075	38D8D3DE7	20150320	19:00:00	108.822	35.0477	867	18.25	4.206	A	3.24
1076	38D8D3DE7	20150320	18:00:00	108.822	35.0478	885	21.25	4.211	A	10.56
1077	38D8D3DE7	20150320	17:00:00	108.822	35.0478	839	24.25	4.215	A	11.02
1078	38D8D3DE7	20150320	16:00:00	108.822	35.0477	807	20	4.211	A	7.1
1079	38D8D3DE7	20150320	15:00:00	108.822	35.0478	936	21	4.206	A	23.28
1080	38D8D3DE7	20150320	14:00:00	108.822	35.0476	861	24	4.184	A	16.32
1081	38D8D3DE7	20150320	13:00:00	108.822	35.0476	857	24	4.162	A	10.6
1082	38D8D3DE7	20150320	12:00:00	108.822	35.0477	876	24	4.144	A	11.75
1083	38D8D3DE7	20150320	11:00:00	108.822	35.0474	867	22	4.126	A	35.75
1084	38D8D3DE7	20150320	10:00:00	108.822	35.0478	822	25	4.117	B	40.84
1085	38D8D3DE7	20150320	9:01:00	108.822	35.0481	931	18.24	4.107	B	40.37
1086	38D8D3DE7	20150320	8:00:00	108.822	35.0477	859	15	4.106	A	7.78
1087	38D8D3DE7	20150320	7:00:00	108.822	35.0477	834	15.25	4.106	A	14.43
1088	38D8D3DE7	20150320	6:00:00	108.822	35.0477	863	18.25	4.109	B	7.78
1089	38D8D3DE7	20150320	5:00:00	108.822	35.0478	855	19	4.118	A	17.97
1090	38D8D3DE7	20150320	4:00:00	108.822	35.0478	867	17.25	4.121	A	23.45
1091	38D8D3DE7	20150320	3:00:00	108.822	35.0478	830	18	4.125	A	18.56
1092	38D8D3DE7	20150320	2:00:00	108.822	35.0477	833	16.25	4.128	A	11.63
1093	38D8D3DE7	20150320	1:00:00	108.822	35.0476	867	18	4.131	A	18.02
1094	38D8D3DE7	20150320	0:00:00	108.822	35.0479	831	18	4.134	A	30.36
1095	38D8D3DE7	20150319	23:00:00	108.822	35.0478	785	18	4.138	A	9.45
1096	38D8D3DE7	20150319	22:00:00	108.822	35.0477	856	17.25	4.142	A	7.94
1097	38D8D3DE7	20150319	21:00:00	108.822	35.0478	880	19	4.145	A	11.15
1098	38D8D3DE7	20150319	20:00:00	108.822	35.0477	865	20	4.148	A	10.35
1099	38D8D3DE7	20150319	19:00:00	108.822	35.0477	834	16.25	4.153	A	3.59
1100	38D8D3DE7	20150319	18:00:00	108.822	35.0477	851	19.25	4.157	B	9.61
1101	38D8D3DE7	20150319	17:00:00	108.822	35.048	844	19	4.161	A	36.45
1102	38D8D3DE7	20150319	16:00:00	108.822	35.0478	846	19	4.164	A	16.87
1103	38D8D3DE7	20150319	15:00:00	108.822	35.0478	856	18	4.163	B	7.57
1104	38D8D3DE7	20150319	14:01:00	108.822	35.0478	854	17	4.162	B	30.04
1105	38D8D3DE7	20150319	13:00:00	108.822	35.0474	834	15	4.16	A	38.7
1106	38D8D3DE7	20150319	12:00:00	108.822	35.0478	885	16	4.159	A	11.15
1107	38D8D3DE7	20150319	11:00:00	108.822	35.0477	902	21	4.162	A	9.51
1108	38D8D3DE7	20150319	10:00:00	108.822	35.0475	780	20.25	4.166	B	25.91
1109	38D8D3DE7	20150319	9:00:00	108.822	35.0479	840	20	4.169	A	29.25
1110	38D8D3DE7	20150319	8:00:00	108.822	35.0474	867	19	4.172	A	34.66
1111	38D8D3DE7	20150319	7:00:00	108.822	35.0478	821	17.25	4.175	A	19.83
1112	38D8D3DE7	20150319	6:00:00	108.822	35.0476	914	19.25	4.178	A	23.88
1113	38D8D3DE7	20150319	5:00:00	108.822	35.0476	875	20.25	4.187	A	17.22
1114	38D8D3DE7	20150319	4:00:00	108.822	35.0478	838	21	4.191	A	10.78
1115	38D8D3DE7	20150319	3:00:00	108.822	35.0478	954	21	4.195	A	38.47
1116	38D8D3DE7	20150319	2:00:00	108.822	35.0478	838	20	4.199	A	10.56
1117	38D8D3DE7	20150319	1:00:00	108.822	35.0478	871	20	4.203	A	19.71
1118	38D8D3DE7	20150319	0:00:00	108.822	35.0478	848	19.25	4.208	B	12.58
1119	38D8D3DE7	20150318	23:00:00	108.822	35.0476	863	20.25	4.212	A	16.87
1120	38D8D3DE7	20150318	22:00:00	108.822	35.0477	839	21.25	4.217	B	9.51
1121	38D8D3DE7	20150318	21:00:00	108.822	35.0477	848	22	4.222	B	2.81
1122	38D8D3DE7	20150318	20:00:00	108.822	35.0477	846	21.25	4.225	A	5.96
1123	38D8D3DE7	20150318	19:00:00	108.822	35.0475	805	17.25	4.229	A	19
1124	38D8D3DE7	20150318	18:01:00	108.822	35.0477	842	18.25	4.236	B	4.15
1125	38D8D3DE7	20150318	17:01:00	108.822	35.0476	849	18	4.243	B	7.23
1126	38D8D3DE7	20150318	16:00:00	108.822	35.0478	836	18	4.249	B	11.69
1127	38D8D3DE7	20150318	15:01:00	108.822	35.0476	875	22	4.256	B	9.23
1128	38D8D3DE7	20150318	14:01:00	108.822	35.0478	899	23.25	4.261	B	17.41
1129	38D8D3DE7	20150318	13:00:00	108.822	35.0478	827	21.25	4.26	B	18.37
1130	38D8D3DE7	20150318	12:00:00	108.822	35.0477	842	20.25	4.262	A	16.98
1131	38D8D3DE7	20150318	11:00:00	108.822	35.0477	854	19.25	4.265	A	11.54
1132	38D8D3DE7	20150318	10:00:00	108.822	35.0478	824	20	4.27	A	25.98
1133	38D8D3DE7	20150318	9:00:00	108.822	35.0478	856	16	4.271	A	14.01
1134	38D8D3DE7	20150318	8:00:00	108.822	35.0478	846	15.25	4.278	B	20.28
1135	38D8D3DE7	20150318	7:00:00	108.822	35.0478	826	16	4.285	A	9.71
1136	38D8D3DE7	20150318	6:01:00	108.822	35.0477	875	18	4.298	B	4.43
1137	38D8D3D68	20150330	5:00:00	108.822	35.048	886	23.24	3.86	A	38.92
1138	38D8D3D68	20150330	4:00:00	108.822	35.0478	866	23.24	3.861	B	20.85
1139	38D8D3D68	20150330	3:00:00	108.822	35.0478	861	23	3.862	B	14.95
1140	38D8D3D68	20150330	2:01:00	108.822	35.0477	875	23.24	3.864	B	20.91
1141	38D8D3D68	20150330	1:00:00	108.822	35.0479	829	22.24	3.865	B	21.12
1142	38D8D3D68	20150330	0:02:00	108.822	35.0475	854	25	3.868	C	21.67
1143	38D8D3D68	20150329	23:01:00	108.822	35.048	812	23.24	3.869	B	39.73
1144	38D8D3D68	20150329	22:00:00	108.822	35.0479	812	23.24	3.871	A	21.96
1145	38D8D3D68	20150329	21:00:00	108.822	35.0478	835	23	3.872	A	19.06
1146	38D8D3D68	20150329	20:01:00	108.822	35.0479	868	24	3.874	B	23.52
1147	38D8D3D68	20150329	19:02:00	108.822	35.0478	844	20.24	3.88	C	12.22
1148	38D8D3D68	20150329	18:02:00	108.818	35.05	188	23.24	3.886	C	417.65
1152	38D8D3D68	20150329	14:03:00	108.818	35.045	179	33	3.884	D	450.08
1153	38D8D3D68	20150329	13:00:00	108.822	35.0477	847	26	3.881	B	7.78
1154	38D8D3D68	20150329	12:00:00	108.822	35.048	927	33.24	3.863	B	38.76
1155	38D8D3D68	20150329	11:01:00	108.822	35.0476	819	31	3.859	C	7.76
1156	38D8D3D68	20150329	10:01:00	108.822	35.0477	822	27.24	3.853	B	11.75
1157	38D8D3D68	20150329	9:01:00	108.822	35.0477	847	25	3.851	C	8.48
1158	38D8D3D68	20150329	8:01:00	108.822	35.0477	848	23.24	3.849	B	11.75
1159	38D8D3D68	20150329	7:01:00	108.822	35.0477	869	20.24	3.849	B	9.98
1160	38D8D3D68	20150329	6:01:00	108.822	35.0479	815	23	3.85	B	27.8
1161	38D8D3D68	20150329	5:01:00	108.822	35.0478	861	24	3.854	B	15.55
1162	38D8D3D68	20150329	4:00:00	108.822	35.0478	859	24	3.855	A	21.72
1163	38D8D3D68	20150329	3:00:00	108.822	35.0478	831	24	3.856	B	7.36
1164	38D8D3D68	20150329	2:00:00	108.822	35.0478	812	25	3.857	B	9.29
1165	38D8D3D68	20150329	1:03:00	108.822	35.048	802	20	3.861	D	39.81
1166	38D8D3D68	20150329	0:01:00	108.822	35.0473	1056	20	3.862	B	40.37
1167	38D8D3D68	20150328	23:00:00	108.822	35.0478	865	23	3.864	B	17.13
1168	38D8D3D68	20150328	22:00:00	108.822	35.0479	814	22	3.864	A	36.69
1169	38D8D3D68	20150328	21:00:00	108.822	35.0478	942	23.24	3.866	B	17.13
1170	38D8D3D68	20150328	20:00:00	108.822	35.0478	848	25	3.868	B	17.7
1171	38D8D3D68	20150328	19:01:00	108.822	35.0477	850	25	3.87	B	1.73
1172	38D8D3D68	20150328	18:01:00	108.822	35.0478	856	21.24	3.874	C	23.1
1174	38D8D3D68	20150328	16:01:00	108.822	35.0476	910	26.24	3.881	C	17.97
1176	38D8D3D68	20150328	14:01:00	108.822	35.0478	878	30	3.876	B	9.88
1177	38D8D3D68	20150328	13:01:00	108.822	35.0477	851	29	3.87	B	16.98
1178	38D8D3D68	20150328	12:01:00	108.822	35.0491	183	31	3.864	C	161.55
1179	38D8D3D68	20150328	11:02:00	108.822	35.0474	894	29.24	3.858	C	35.9
1180	38D8D3D68	20150328	10:03:00	108.822	35.0476	860	28.24	3.856	D	17.78
1183	38D8D3D68	20150328	7:00:00	108.822	35.0476	837	21	3.849	B	16.11
1185	38D8D3D68	20150328	5:01:00	108.823	35.0499	150	25.24	3.856	C	272.18
1187	38D8D3D68	20150328	3:01:00	108.822	35.0478	862	23	3.86	B	15.91
1188	38D8D3D68	20150328	2:01:00	108.822	35.0478	880	20	3.862	B	32.59
1189	38D8D3D68	20150328	1:00:00	108.822	35.0478	846	21	3.863	B	12.7
1190	38D8D3D68	20150328	0:01:00	108.822	35.0477	841	22.24	3.864	B	15.56
1191	38D8D3D68	20150327	23:01:00	108.822	35.0479	862	22	3.865	B	28.35
1192	38D8D3D68	20150327	22:01:00	108.822	35.0478	827	20.24	3.866	C	11.88
1196	38D8D3D68	20150327	18:01:00	108.822	35.0477	833	24.24	3.888	B	18.8
1198	38D8D3D68	20150327	16:01:00	108.822	35.0489	582	22	3.895	C	130.74
1199	38D8D3D68	20150327	15:01:00	108.822	35.0475	920	23	3.888	C	21.89
1201	38D8D3D68	20150327	13:01:00	108.822	35.0478	838	23.24	3.881	B	11.32
1202	38D8D3D68	20150327	12:00:00	108.822	35.0476	856	21.24	3.875	A	11.37
1203	38D8D3D68	20150327	11:01:00	108.822	35.0476	889	25.24	3.873	C	6.13
1206	38D8D3D68	20150327	8:01:00	108.822	35.048	864	25	3.878	C	38.45
1207	38D8D3D68	20150327	7:02:00	108.823	35.0463	857	25	3.882	C	176.78
1208	38D8D3D68	20150327	6:02:00	108.822	35.0478	853	24.24	3.885	C	8.31
1209	38D8D3D68	20150327	5:00:00	108.822	35.0479	835	24	3.892	B	29.18
1210	38D8D3D68	20150327	4:00:00	108.822	35.0478	851	24.24	3.893	A	14.07
1211	38D8D3D68	20150327	3:00:00	108.822	35.0478	855	25.24	3.894	A	16.27
1212	38D8D3D68	20150327	2:01:00	108.822	35.0479	859	25.24	3.895	B	18.38
1213	38D8D3D68	20150327	1:00:00	108.822	35.0478	902	23	3.896	A	21.17
1214	38D8D3D68	20150327	0:01:00	108.822	35.0478	884	25	3.9	C	17.97
1215	38D8D3D68	20150326	23:00:00	108.822	35.0478	853	24.24	3.901	B	11.15
1216	38D8D3D68	20150326	22:02:00	108.818	35.0342	192	20.24	3.905	C	1531.85
1220	38D8D3D68	20150326	18:01:00	108.823	35.0468	179	23.24	3.929	C	165.47
1222	38D8D3D68	20150326	16:01:00	108.822	35.0476	952	21	3.938	B	20.57
1223	38D8D3D68	20150326	15:02:00	108.822	35.0477	889	21.24	3.939	C	1.73
1225	38D8D3D68	20150326	13:02:00	108.816	35.0514	179	23	3.935	C	693.96
1230	38D8D3D68	20150326	8:01:00	108.822	35.0475	833	23.24	3.944	C	23.53
1231	38D8D3D68	20150326	7:01:00	108.822	35.0476	852	23.24	3.947	C	10.6
1232	38D8D3D68	20150326	6:01:00	108.822	35.0479	858	25	3.947	B	22.88
1233	38D8D3D68	20150326	5:00:00	108.822	35.0479	835	23.24	3.953	B	31.04
1234	38D8D3D68	20150326	4:00:00	108.822	35.0476	868	24	3.953	A	34
1235	38D8D3D68	20150326	3:00:00	108.822	35.0477	872	22.24	3.955	B	5.29
1236	38D8D3D68	20150326	2:00:00	108.822	35.0478	843	22.24	3.956	B	12.11
1237	38D8D3D68	20150326	1:01:00	108.822	35.0479	837	23	3.957	B	22.61
1238	38D8D3D68	20150326	0:00:00	108.822	35.0479	852	24	3.959	B	23.52
1239	38D8D3D68	20150325	23:00:00	108.822	35.0479	845	24	3.96	B	32.03
1240	38D8D3D68	20150325	22:00:00	108.822	35.0478	826	22.24	3.96	B	17.88
1241	38D8D3D68	20150325	21:01:00	108.822	35.0455	179	23	3.961	B	246.08
1245	38D8D3D68	20150325	17:01:00	108.822	35.0478	850	19.24	3.978	B	17.8
1246	38D8D3D68	20150325	16:00:00	108.822	35.0476	850	18.24	3.979	B	21.18
1247	38D8D3D68	20150325	15:01:00	108.822	35.0478	825	20	3.979	B	10.56
1248	38D8D3D68	20150325	14:01:00	108.822	35.0477	847	17	3.981	B	4.12
1249	38D8D3D68	20150325	13:01:00	108.822	35.0478	842	16.24	3.982	B	11.37
1250	38D8D3D68	20150325	12:01:00	108.821	35.0479	782	19.24	3.98	B	58.99
1251	38D8D3D68	20150325	11:01:00	108.822	35.0475	874	18	3.98	B	29.06
1252	38D8D3D68	20150325	10:01:00	108.822	35.0478	855	18.24	3.981	B	17.78
1253	38D8D3D68	20150325	9:01:00	108.812	35.0466	176	19.24	3.983	C	903.03
1254	38D8D3D68	20150325	8:12:00	108.822	35.0478	726	20	3.983	D	29
1255	38D8D3D68	20150325	7:03:00	108.822	35.0476	895	23	3.99	D	16.62
1256	38D8D3D68	20150325	5:00:00	108.822	35.0477	858	25	3.995	B	3.1
1257	38D8D3D68	20150325	4:01:00	108.822	35.0477	865	24	3.996	B	9.73
1258	38D8D3D68	20150325	3:01:00	108.822	35.0476	885	25	3.999	B	21.92
1259	38D8D3D68	20150325	2:01:00	108.822	35.0478	857	24.24	4	B	8.92
1260	38D8D3D68	20150325	1:01:00	108.822	35.0478	840	25.24	4.002	B	28.09
1261	38D8D3D68	20150325	0:01:00	108.822	35.0478	845	24.24	4.005	C	13.1
1262	38D8D3D68	20150324	23:00:00	108.822	35.0478	840	22.24	4.006	A	15.55
1263	38D8D3D68	20150324	22:00:00	108.821	35.0487	1000	24	4.007	A	129.78
1264	38D8D3D68	20150324	21:01:00	108.822	35.0478	906	23.24	4.009	B	12.78
1265	38D8D3D68	20150324	20:01:00	108.822	35.0477	857	23	4.012	B	4.15
1266	38D8D3D68	20150324	19:01:00	108.822	35.0479	859	19.24	4.013	B	38.94
1267	38D8D3D68	20150324	18:00:00	108.822	35.0478	850	17.24	4.015	A	23.34
1268	38D8D3D68	20150324	17:01:00	108.822	35.0479	843	19.24	4.018	B	22.54
1269	38D8D3D68	20150324	16:00:00	108.822	35.0481	867	20.24	4.02	B	52.5
1270	38D8D3D68	20150324	15:01:00	108.822	35.048	832	20	4.018	B	30.54
1271	38D8D3D68	20150324	14:01:00	108.822	35.0477	846	21	4.013	C	6.55
1272	38D8D3D68	20150324	13:00:00	108.822	35.0478	842	20.24	4.01	B	18.85
1273	38D8D3D68	20150324	12:01:00	108.819	35.0461	190	25.24	4.01	B	290.4
1274	38D8D3D68	20150324	11:00:00	108.822	35.0478	844	23.24	4.006	B	8.52
1275	38D8D3D68	20150324	10:01:00	108.821	35.0474	405	24.24	4.007	B	91.93
1276	38D8D3D68	20150324	9:00:00	108.822	35.0477	863	20.24	4.006	B	13.53
1277	38D8D3D68	20150324	8:01:00	108.821	35.0489	194	19.24	4.005	C	158.5
1279	38D8D3D68	20150324	6:00:00	108.822	35.0478	869	20.24	4.011	A	12.36
1280	38D8D3D68	20150324	5:00:00	108.822	35.0477	848	22.24	4.016	A	7.94
1281	38D8D3D68	20150324	4:00:00	108.822	35.0479	837	23	4.018	A	22.61
1282	38D8D3D68	20150324	3:01:00	108.822	35.0478	861	21.24	4.019	B	17.88
1283	38D8D3D68	20150324	2:00:00	108.822	35.0478	857	21.24	4.021	A	17.13
1284	38D8D3D68	20150324	1:00:00	108.822	35.0478	851	22.24	4.022	B	13.51
1285	38D8D3D68	20150324	0:01:00	108.822	35.0479	853	22	4.024	B	19.26
1286	38D8D3D68	20150323	23:01:00	108.822	35.0478	859	22.24	4.026	B	17.27
1287	38D8D3D68	20150323	22:00:00	108.822	35.0478	834	22.24	4.027	A	12.7
1288	38D8D3D68	20150323	21:00:00	108.822	35.0478	863	22.24	4.029	B	11.02
1289	38D8D3D68	20150323	20:02:00	108.822	35.0478	834	24.24	4.033	C	15.08
1290	38D8D3D68	20150323	19:01:00	108.822	35.0478	829	23	4.037	C	23.63
1291	38D8D3D68	20150323	18:01:00	108.822	35.0477	855	25	4.04	B	4.23
1292	38D8D3D68	20150323	17:01:00	108.822	35.0491	654	25.24	4.041	C	158.27
1293	38D8D3D68	20150323	16:00:00	108.822	35.0478	846	24	4.039	A	22.17
1294	38D8D3D68	20150323	15:01:00	108.822	35.0477	836	22	4.035	C	5.66
1295	38D8D3D68	20150323	14:02:00	108.822	35.0477	852	25.24	4.033	C	2.83
1296	38D8D3D68	20150323	13:00:00	108.822	35.0477	845	23	4.033	B	14.16
1297	38D8D3D68	20150323	12:02:00	108.822	35.0476	847	25	4.026	C	16.48
1298	38D8D3D68	20150323	11:00:00	108.822	35.0476	862	24	4.016	B	21.26
1299	38D8D3D68	20150323	10:00:00	108.822	35.0479	849	23.24	4.009	B	31.75
1300	38D8D3D68	20150323	9:00:00	108.822	35.0477	890	21.24	4.008	B	4.15
1301	38D8D3D68	20150323	8:00:00	108.822	35.0477	818	22.24	4.007	B	14.16
1302	38D8D3D68	20150323	7:00:00	108.822	35.0477	833	22.24	4.007	A	18.8
1303	38D8D3D68	20150323	6:01:00	108.822	35.0478	851	25.24	4.008	B	13.51
1304	38D8D3D68	20150323	5:01:00	108.822	35.0477	853	24.24	4.013	B	7.94
1305	38D8D3D68	20150323	4:00:00	108.822	35.0478	857	22.24	4.015	A	14.26
1306	38D8D3D68	20150323	3:00:00	108.822	35.0477	857	23.24	4.016	B	13.35
1307	38D8D3D68	20150323	2:00:00	108.822	35.0478	843	23.24	4.017	A	15.06
1308	38D8D3D68	20150323	1:00:00	108.822	35.0477	857	24.24	4.019	B	10.35
1309	38D8D3D68	20150323	0:00:00	108.822	35.0478	851	24.24	4.02	A	13.46
1310	38D8D3D68	20150322	23:00:00	108.822	35.0478	882	24.24	4.021	B	21.87
1311	38D8D3D68	20150322	22:00:00	108.822	35.0478	861	24.24	4.023	B	15.1
1312	38D8D3D68	20150322	21:00:00	108.822	35.0478	860	24.24	4.024	B	10.69
1313	38D8D3D68	20150322	20:00:00	108.822	35.0478	858	24	4.025	A	9.71
1314	38D8D3D68	20150322	19:02:00	108.822	35.0478	866	24.24	4.029	C	20.66
1319	38D8D3D68	20150322	14:01:00	108.813	35.0513	179	22	4.038	B	926.25
1320	38D8D3D68	20150322	13:01:00	108.821	35.0478	853	24.25	4.028	B	46.69
1321	38D8D3D68	20150322	12:02:00	108.817	35.0484	179	25	4.022	C	444.89
1327	38D8D3D68	20150322	6:00:00	108.822	35.0478	818	21.25	4.023	A	25.56
1328	38D8D3D68	20150322	5:01:00	108.822	35.0478	843	22	4.033	C	7.9
1329	38D8D3D68	20150322	4:01:00	108.822	35.0478	864	21.25	4.038	B	19.74
1330	38D8D3D68	20150322	3:02:00	108.822	35.0473	1004	24.24	4.046	C	60.62
1331	38D8D3D68	20150322	2:01:00	108.822	35.0478	844	23	4.049	B	19.06
1332	38D8D3D68	20150322	1:01:00	108.822	35.0478	870	20.24	4.054	B	19.75
1333	38D8D3D68	20150322	0:00:00	108.822	35.0478	851	21.24	4.058	B	15.65
1334	38D8D3D68	20150321	23:00:00	108.822	35.0477	843	22	4.062	A	5.66
1335	38D8D3D68	20150321	22:01:00	108.822	35.0478	817	23	4.067	B	12.03
1336	38D8D3D68	20150321	21:01:00	108.822	35.0476	821	22.25	4.073	C	25.57
1337	38D8D3D68	20150321	20:01:00	108.822	35.0478	864	23.25	4.079	C	14.58
1341	38D8D3D68	20150321	16:01:00	108.822	35.0476	846	23.25	4.099	B	12.03
1342	38D8D3D68	20150321	15:01:00	108.822	35.0477	826	22.25	4.089	B	2.83
1343	38D8D3D68	20150321	14:02:00	108.822	35.0477	847	21	4.089	C	5.29
1344	38D8D3D68	20150321	13:02:00	108.822	35.0477	815	31.25	4.061	C	7.39
1345	38D8D3D68	20150321	12:02:00	108.822	35.0477	850	32	4.026	C	4.51
1346	38D8D3D68	20150321	11:02:00	108.822	35.0476	834	30	4.002	C	17.66
1348	38D8D3D68	20150321	9:01:00	108.82	35.0475	607	24	3.981	C	218.6
1349	38D8D3D68	20150321	8:02:00	108.822	35.048	808	18	3.977	C	40.73
1350	38D8D3D68	20150321	7:01:00	108.822	35.0476	865	16.24	3.975	B	32.59
1351	38D8D3D68	20150321	6:01:00	108.822	35.0476	866	18.25	3.978	B	34.07
1352	38D8D3D68	20150321	5:01:00	108.822	35.0477	852	18	3.985	B	17.12
1353	38D8D3D68	20150321	4:00:00	108.822	35.0477	852	18	3.987	A	10.01
1354	38D8D3D68	20150321	3:00:00	108.822	35.0476	845	19.25	3.99	B	15.42
1355	38D8D3D68	20150321	2:01:00	108.822	35.0477	852	19.24	3.992	B	5.02
1356	38D8D3D68	20150321	1:01:00	108.822	35.0478	863	18	3.996	B	16.26
1357	38D8D3D68	20150321	0:00:00	108.822	35.0477	859	16.24	3.999	B	8.68
1358	38D8D3D68	20150320	23:00:00	108.822	35.0478	841	18	4.002	A	17.88
1359	38D8D3D68	20150320	22:01:00	108.822	35.0477	888	17.24	4.006	B	14.17
1360	38D8D3D68	20150320	21:00:00	108.822	35.0478	854	18	4.01	B	13.17
1361	38D8D3D68	20150320	20:00:00	108.822	35.0478	855	16.25	4.013	B	16.54
1362	38D8D3D68	20150320	19:01:00	108.821	35.0482	878	23.25	4.018	B	83.43
1363	38D8D3D68	20150320	18:02:00	108.828	35.0482	185	20	4.026	C	511.37
1374	38D8D3D68	20150320	7:00:00	108.821	35.0487	179	18	4.007	B	162.46
1375	38D8D3D68	20150320	6:00:00	108.822	35.0475	850	18	4.009	A	20.32
1376	38D8D3D68	20150320	5:00:00	108.822	35.0477	847	22.25	4.016	A	12.44
1377	38D8D3D68	20150320	4:00:00	108.822	35.0479	863	22	4.018	A	24.93
1378	38D8D3D68	20150320	3:00:00	108.822	35.0476	816	20.25	4.021	B	22.62
1379	38D8D3D68	20150320	2:01:00	108.822	35.0479	814	21.25	4.025	B	22.88
1380	38D8D3D68	20150320	1:01:00	108.822	35.0478	862	21	4.029	B	36.11
1381	38D8D3D68	20150320	0:01:00	108.822	35.0478	856	20.25	4.032	B	19.07
1382	38D8D3D68	20150319	23:01:00	108.822	35.0479	804	18.25	4.038	C	28.85
1383	38D8D3D68	20150319	22:00:00	108.822	35.0478	831	22	4.042	B	7.9
1384	38D8D3D68	20150319	21:00:00	108.822	35.0477	890	22	4.045	B	9.98
1385	38D8D3D68	20150319	20:00:00	108.822	35.0476	899	21	4.049	B	21.78
1386	38D8D3D68	20150319	19:02:00	108.822	35.0478	868	20	4.056	C	31.64
1387	38D8D3D68	20150319	18:02:00	108.82	35.0498	195	19	4.062	C	276.3
1390	38D8D3D68	20150319	15:01:00	108.822	35.0479	839	19	4.079	B	20.93
1392	38D8D3D68	20150319	13:01:00	108.822	35.0476	873	17	4.078	B	8.92
1393	38D8D3D68	20150319	12:01:00	108.822	35.0478	861	20	4.076	B	16.43
1394	38D8D3D68	20150319	11:02:00	108.822	35.048	851	23.25	4.081	C	30.54
1399	38D8D3D68	20150319	6:00:00	108.822	35.0478	915	21.25	4.115	B	37.02
1400	38D8D3D68	20150319	5:00:00	108.822	35.0479	827	23	4.124	B	26.29
1401	38D8D3D68	20150319	4:00:00	108.822	35.0479	820	23.25	4.128	B	28.49
1402	38D8D3D68	20150319	3:01:00	108.822	35.0478	855	24.25	4.132	B	15.33
1403	38D8D3D68	20150319	2:00:00	108.822	35.0478	856	22.25	4.136	B	17.16
1404	38D8D3D68	20150319	1:01:00	108.822	35.0477	864	23	4.14	B	4.12
1405	38D8D3D68	20150319	0:01:00	108.822	35.0479	861	23	4.144	B	20.93
1406	38D8D3D68	20150318	23:00:00	108.822	35.0478	845	20	4.148	A	15.55
1407	38D8D3D68	20150318	22:00:00	108.822	35.0478	856	22.25	4.152	B	17.8
1408	38D8D3D68	20150318	21:00:00	108.822	35.0478	834	23.25	4.156	B	9.71
1409	38D8D3D68	20150318	20:00:00	108.822	35.0478	851	22.25	4.159	A	19.19
1410	38D8D3D68	20150318	19:01:00	108.822	35.048	889	19.25	4.164	B	49.38
1411	38D8D3D68	20150318	18:01:00	108.822	35.0477	841	21.25	4.171	C	10.52
1413	38D8D3D68	20150318	16:02:00	108.822	35.0478	810	19.25	4.189	C	22.29
1414	38D8D3D68	20150318	15:02:00	108.823	35.0497	180	21.25	4.199	C	232.4
1421	38D8D3D68	20150318	8:01:00	108.773	35.0421	180	16	4.254	B	4494.15
1422	38D8D3D68	20150318	7:02:00	108.822	35.0537	179	17	4.271	C	669.18
1423	38D8D3D68	20150318	6:02:00	108.821	35.0433	396	19.25	4.29	C	492.14
